# Supplementary material for: Targeted lipopolysaccharide biosynthetic intermediate analysis with normal-phase liquid chromatography mass spectrometry
Source: PLoS One. 2019 Feb 8;14(2):e0211803. doi: 10.1371/journal.pone.0211803 (PMC6368293; doi:10.1371/journal.pone.0211803)
Supplement: S1 File — The LPS pathway inhibition heatmap (Fig 9) were generated using the analytical methods and data normalization protocols as outlined in the manuscript. All compounds were tested in dose response ranging from 8X MIC to 0.0625X MIC. The data from this table was input into Spotfire for hierarchical clustering to display similarities between accumulation and depletion profiles for these compounds. This data table is provided to support re-analysis of the dataset in the manuscript such as: algorithm training, or comparisons with compounds having other mechanisms of action. (XLSX) [file pone.0211803.s007.xlsx]

## Sheet: Sheet1
Mode of Action (MOA)	Compound Name	Replicate	Concentration (X MIC)	Metabolite	Normalized Intensity vs Untreated Control	Normalized Intensity vs Untreated Control (Log 2)
LpxCi	CHIR090	1	8	LpxC product	0.405193	-1.29976
LpxCi	CHIR090	1	8	LpxD product	0.116266	-3.09214
LpxCi	CHIR090	1	8	LpxA product	10.0522	3.32958
LpxCi	CHIR090	1	8	Lipid X	0.385371	-1.37194
LpxCi	CHIR090	1	4	LpxC product	0.45219	-1.14181
LpxCi	CHIR090	1	4	LpxD product	0.128978	-2.94366
LpxCi	CHIR090	1	4	LpxA product	7.84363	2.97171
LpxCi	CHIR090	1	4	Lipid X	0.294491	-1.75881
LpxCi	CHIR090	1	2	LpxC product	0.534989	-0.899726
LpxCi	CHIR090	1	2	LpxD product	0.21196	-2.23135
LpxCi	CHIR090	1	2	LpxA product	4.8703	2.28431
LpxCi	CHIR090	1	2	Lipid X	0.539064	-0.888797
LpxCi	CHIR090	1	1	LpxC product	0.803743	-0.3134
LpxCi	CHIR090	1	1	LpxD product	1.0977	0.135795
LpxCi	CHIR090	1	1	LpxA product	2.8155	1.4939
LpxCi	CHIR090	1	1	Lipid X	1.19345	0.256352
LpxCi	CHIR090	1	0.5	LpxC product	0.939357	-0.0887194
LpxCi	CHIR090	1	0.5	LpxD product	1.17922	0.239059
LpxCi	CHIR090	1	0.5	LpxA product	1.54106	0.62486
LpxCi	CHIR090	1	0.5	Lipid X	0.869064	-0.200806
LpxCi	CHIR090	1	0.25	LpxC product	0.893026	-0.161612
LpxCi	CHIR090	1	0.25	LpxD product	1.06721	0.0952002
LpxCi	CHIR090	1	0.25	LpxA product	1.13283	0.181209
LpxCi	CHIR090	1	0.25	Lipid X	0.866314	-0.205374
LpxCi	CHIR090	1	0.125	LpxC product	0.750803	-0.411573
LpxCi	CHIR090	1	0.125	LpxD product	0.776074	-0.363875
LpxCi	CHIR090	1	0.125	LpxA product	1.01008	0.0159018
LpxCi	CHIR090	1	0.125	Lipid X	0.853396	-0.227022
LpxCi	CHIR090	1	0.0625	LpxC product	0.857456	-0.220184
LpxCi	CHIR090	1	0.0625	LpxD product	0.771835	-0.371767
LpxCi	CHIR090	1	0.0625	LpxA product	1.06029	0.0858179
LpxCi	CHIR090	1	0.0625	Lipid X	0.757315	-0.39913
LpxHi	ChemDiv C324-2728	1	8	LpxC product	2.29253	1.19757
LpxHi	ChemDiv C324-2728	1	8	LpxD product	92.3709	6.52938
LpxHi	ChemDiv C324-2728	1	8	LpxA product	0.681205	-0.551723
LpxHi	ChemDiv C324-2728	1	8	Lipid X	23.7831	4.57193
LpxHi	ChemDiv C324-2728	1	4	LpxC product	1.47793	0.564551
LpxHi	ChemDiv C324-2728	1	4	LpxD product	55.6032	5.79712
LpxHi	ChemDiv C324-2728	1	4	LpxA product	0.652116	-0.614588
LpxHi	ChemDiv C324-2728	1	4	Lipid X	28.324	4.824
LpxHi	ChemDiv C324-2728	1	2	LpxC product	1.37924	0.46492
LpxHi	ChemDiv C324-2728	1	2	LpxD product	55.6012	5.79707
LpxHi	ChemDiv C324-2728	1	2	LpxA product	0.823942	-0.277635
LpxHi	ChemDiv C324-2728	1	2	Lipid X	25.793	4.68896
LpxHi	ChemDiv C324-2728	1	1	LpxC product	1.50399	0.589759
LpxHi	ChemDiv C324-2728	1	1	LpxD product	64.3584	6.00808
LpxHi	ChemDiv C324-2728	1	1	LpxA product	0.738475	-0.435427
LpxHi	ChemDiv C324-2728	1	1	Lipid X	21.682	4.43849
LpxHi	ChemDiv C324-2728	1	0.5	LpxC product	1.5951	0.674553
LpxHi	ChemDiv C324-2728	1	0.5	LpxD product	50.8323	5.6677
LpxHi	ChemDiv C324-2728	1	0.5	LpxA product	0.772156	-0.371169
LpxHi	ChemDiv C324-2728	1	0.5	Lipid X	13.0134	3.70204
LpxHi	ChemDiv C324-2728	1	0.25	LpxC product	1.06701	0.0949214
LpxHi	ChemDiv C324-2728	1	0.25	LpxD product	22.6424	4.50102
LpxHi	ChemDiv C324-2728	1	0.25	LpxA product	1.05737	0.081845
LpxHi	ChemDiv C324-2728	1	0.25	Lipid X	3.45923	1.79087
LpxHi	ChemDiv C324-2728	1	0.125	LpxC product	0.998249	-0.00108333
LpxHi	ChemDiv C324-2728	1	0.125	LpxD product	7.32468	2.87296
LpxHi	ChemDiv C324-2728	1	0.125	LpxA product	1.05246	0.0751345
LpxHi	ChemDiv C324-2728	1	0.125	Lipid X	1.41151	0.498256
LpxHi	ChemDiv C324-2728	1	0.0625	LpxC product	1.05998	0.0853975
LpxHi	ChemDiv C324-2728	1	0.0625	LpxD product	2.27916	1.18913
LpxHi	ChemDiv C324-2728	1	0.0625	LpxA product	1.11532	0.158749
LpxHi	ChemDiv C324-2728	1	0.0625	Lipid X	0.85297	-0.227742
LpxDi	ChemDiv 6359-0284	1	8	LpxC product	67.9854	6.08717
LpxDi	ChemDiv 6359-0284	1	8	LpxD product	0.12606	-2.97642
LpxDi	ChemDiv 6359-0284	1	8	LpxA product	1.52475	0.609521
LpxDi	ChemDiv 6359-0284	1	8	Lipid X	3.53613	1.82258
LpxDi	ChemDiv 6359-0284	1	4	LpxC product	47.3825	5.56631
LpxDi	ChemDiv 6359-0284	1	4	LpxD product	0.112515	-3.13905
LpxDi	ChemDiv 6359-0284	1	4	LpxA product	1.21643	0.283844
LpxDi	ChemDiv 6359-0284	1	4	Lipid X	1.6103	0.688224
LpxDi	ChemDiv 6359-0284	1	2	LpxC product	54.5184	5.7687
LpxDi	ChemDiv 6359-0284	1	2	LpxD product	0.198706	-2.32405
LpxDi	ChemDiv 6359-0284	1	2	LpxA product	1.53511	0.619281
LpxDi	ChemDiv 6359-0284	1	2	Lipid X	1.59072	0.670583
LpxDi	ChemDiv 6359-0284	1	1	LpxC product	43.1751	5.43216
LpxDi	ChemDiv 6359-0284	1	1	LpxD product	0.294544	-1.75856
LpxDi	ChemDiv 6359-0284	1	1	LpxA product	1.22198	0.290398
LpxDi	ChemDiv 6359-0284	1	1	Lipid X	0.796796	-0.325909
LpxDi	ChemDiv 6359-0284	1	0.5	LpxC product	24.6299	4.6224
LpxDi	ChemDiv 6359-0284	1	0.5	LpxD product	0.588693	-0.761965
LpxDi	ChemDiv 6359-0284	1	0.5	LpxA product	1.01805	0.0272294
LpxDi	ChemDiv 6359-0284	1	0.5	Lipid X	0.792512	-0.333675
LpxDi	ChemDiv 6359-0284	1	0.25	LpxC product	10.0115	3.32373
LpxDi	ChemDiv 6359-0284	1	0.25	LpxD product	0.828268	-0.270089
LpxDi	ChemDiv 6359-0284	1	0.25	LpxA product	1.14834	0.200812
LpxDi	ChemDiv 6359-0284	1	0.25	Lipid X	0.819184	-0.285981
LpxDi	ChemDiv 6359-0284	1	0.125	LpxC product	3.64121	1.86481
LpxDi	ChemDiv 6359-0284	1	0.125	LpxD product	0.712287	-0.487446
LpxDi	ChemDiv 6359-0284	1	0.125	LpxA product	1.09101	0.126982
LpxDi	ChemDiv 6359-0284	1	0.125	Lipid X	0.879029	-0.184376
LpxDi	ChemDiv 6359-0284	1	0.0625	LpxC product	2.13071	1.09201
LpxDi	ChemDiv 6359-0284	1	0.0625	LpxD product	0.874273	-0.192195
LpxDi	ChemDiv 6359-0284	1	0.0625	LpxA product	1.08112	0.113854
LpxDi	ChemDiv 6359-0284	1	0.0625	Lipid X	0.884283	-0.17579
LpxCi	CHIR090	2	8	LpxC product	0.336526	-1.56693
LpxCi	CHIR090	2	8	LpxD product	0.115221	-3.10506
LpxCi	CHIR090	2	8	LpxA product	8.96653	3.16471
LpxCi	CHIR090	2	8	Lipid X	0.364225	-1.45314
LpxCi	CHIR090	2	4	LpxC product	0.450354	-1.14767
LpxCi	CHIR090	2	4	LpxD product	0.190816	-2.38221
LpxCi	CHIR090	2	4	LpxA product	7.89785	2.98164
LpxCi	CHIR090	2	4	Lipid X	0.43832	-1.18666
LpxCi	CHIR090	2	2	LpxC product	0.555523	-0.845486
LpxCi	CHIR090	2	2	LpxD product	0.677606	-0.559353
LpxCi	CHIR090	2	2	LpxA product	4.00833	2.00336
LpxCi	CHIR090	2	2	Lipid X	0.588469	-0.762512
LpxCi	CHIR090	2	1	LpxC product	0.895189	-0.158124
LpxCi	CHIR090	2	1	LpxD product	1.2856	0.363558
LpxCi	CHIR090	2	1	LpxA product	2.13409	1.09429
LpxCi	CHIR090	2	1	Lipid X	1.04897	0.0703549
LpxCi	CHIR090	2	0.5	LpxC product	0.984015	-0.0217817
LpxCi	CHIR090	2	0.5	LpxD product	1.09199	0.128276
LpxCi	CHIR090	2	0.5	LpxA product	1.30608	0.386346
LpxCi	CHIR090	2	0.5	Lipid X	1.4157	0.502536
LpxCi	CHIR090	2	0.25	LpxC product	1.04293	0.0620198
LpxCi	CHIR090	2	0.25	LpxD product	0.941625	-0.0852436
LpxCi	CHIR090	2	0.25	LpxA product	1.02732	0.0402866
LpxCi	CHIR090	2	0.25	Lipid X	0.88506	-0.174524
LpxCi	CHIR090	2	0.125	LpxC product	1.11055	0.152572
LpxCi	CHIR090	2	0.125	LpxD product	0.945701	-0.07902
LpxCi	CHIR090	2	0.125	LpxA product	1.19195	0.254534
LpxCi	CHIR090	2	0.125	Lipid X	0.957973	-0.0604378
LpxCi	CHIR090	2	0.0625	LpxC product	0.904761	-0.142797
LpxCi	CHIR090	2	0.0625	LpxD product	0.946469	-0.0778493
LpxCi	CHIR090	2	0.0625	LpxA product	1.04518	0.0651373
LpxCi	CHIR090	2	0.0625	Lipid X	0.98034	-0.0271746
LpxHi	ChemDiv C324-2728	2	8	LpxC product	3.60596	1.85078
LpxHi	ChemDiv C324-2728	2	8	LpxD product	128.091	7.00104
LpxHi	ChemDiv C324-2728	2	8	LpxA product	0.494577	-1.01282
LpxHi	ChemDiv C324-2728	2	8	Lipid X	12.3008	3.6208
LpxHi	ChemDiv C324-2728	2	4	LpxC product	2.64596	1.40434
LpxHi	ChemDiv C324-2728	2	4	LpxD product	105.721	6.72413
LpxHi	ChemDiv C324-2728	2	4	LpxA product	0.460856	-1.11449
LpxHi	ChemDiv C324-2728	2	4	Lipid X	31.922	4.99652
LpxHi	ChemDiv C324-2728	2	2	LpxC product	1.82959	0.872308
LpxHi	ChemDiv C324-2728	2	2	LpxD product	61.1905	5.93526
LpxHi	ChemDiv C324-2728	2	2	LpxA product	0.473315	-1.07608
LpxHi	ChemDiv C324-2728	2	2	Lipid X	27.4705	4.77986
LpxHi	ChemDiv C324-2728	2	1	LpxC product	2.02651	1.01971
LpxHi	ChemDiv C324-2728	2	1	LpxD product	81.8858	6.35556
LpxHi	ChemDiv C324-2728	2	1	LpxA product	0.675093	-0.564706
LpxHi	ChemDiv C324-2728	2	1	Lipid X	32.4865	5.02181
LpxHi	ChemDiv C324-2728	2	0.5	LpxC product	2.34495	1.23017
LpxHi	ChemDiv C324-2728	2	0.5	LpxD product	68.6494	6.1012
LpxHi	ChemDiv C324-2728	2	0.5	LpxA product	0.782424	-0.352135
LpxHi	ChemDiv C324-2728	2	0.5	Lipid X	12.4776	3.64139
LpxHi	ChemDiv C324-2728	2	0.25	LpxC product	1.30905	0.389625
LpxHi	ChemDiv C324-2728	2	0.25	LpxD product	33.3771	5.06083
LpxHi	ChemDiv C324-2728	2	0.25	LpxA product	0.995113	-0.00561817
LpxHi	ChemDiv C324-2728	2	0.25	Lipid X	4.11089	2.0398
LpxHi	ChemDiv C324-2728	2	0.125	LpxC product	1.12975	0.177278
LpxHi	ChemDiv C324-2728	2	0.125	LpxD product	10.0922	3.33532
LpxHi	ChemDiv C324-2728	2	0.125	LpxA product	1.14425	0.195659
LpxHi	ChemDiv C324-2728	2	0.125	Lipid X	1.58115	0.661887
LpxHi	ChemDiv C324-2728	2	0.0625	LpxC product	1.10092	0.140014
LpxHi	ChemDiv C324-2728	2	0.0625	LpxD product	3.37441	1.75506
LpxHi	ChemDiv C324-2728	2	0.0625	LpxA product	1.09279	0.129341
LpxHi	ChemDiv C324-2728	2	0.0625	Lipid X	1.15586	0.210212
LpxDi	ChemDiv 6359-0284	2	8	LpxC product	102.65	6.6816
LpxDi	ChemDiv 6359-0284	2	8	LpxD product	0.125909	-2.97814
LpxDi	ChemDiv 6359-0284	2	8	LpxA product	1.86633	0.900975
LpxDi	ChemDiv 6359-0284	2	8	Lipid X	3.91793	1.97046
LpxDi	ChemDiv 6359-0284	2	4	LpxC product	61.1813	5.93504
LpxDi	ChemDiv 6359-0284	2	4	LpxD product	0.117833	-3.07299
LpxDi	ChemDiv 6359-0284	2	4	LpxA product	1.45277	0.539795
LpxDi	ChemDiv 6359-0284	2	4	Lipid X	1.7819	0.834224
LpxDi	ChemDiv 6359-0284	2	2	LpxC product	69.4489	6.1179
LpxDi	ChemDiv 6359-0284	2	2	LpxD product	0.15627	-2.66869
LpxDi	ChemDiv 6359-0284	2	2	LpxA product	1.64299	0.717205
LpxDi	ChemDiv 6359-0284	2	2	Lipid X	1.609	0.687061
LpxDi	ChemDiv 6359-0284	2	1	LpxC product	57.1019	5.83549
LpxDi	ChemDiv 6359-0284	2	1	LpxD product	0.169655	-2.55084
LpxDi	ChemDiv 6359-0284	2	1	LpxA product	1.2646	0.339821
LpxDi	ChemDiv 6359-0284	2	1	Lipid X	0.886825	-0.171653
LpxDi	ChemDiv 6359-0284	2	0.5	LpxC product	43.9934	5.45925
LpxDi	ChemDiv 6359-0284	2	0.5	LpxD product	0.477274	-1.06409
LpxDi	ChemDiv 6359-0284	2	0.5	LpxA product	1.22498	0.293932
LpxDi	ChemDiv 6359-0284	2	0.5	Lipid X	0.709341	-0.493416
LpxDi	ChemDiv 6359-0284	2	0.25	LpxC product	18.7029	4.22527
LpxDi	ChemDiv 6359-0284	2	0.25	LpxD product	0.702893	-0.506571
LpxDi	ChemDiv 6359-0284	2	0.25	LpxA product	1.21524	0.282433
LpxDi	ChemDiv 6359-0284	2	0.25	Lipid X	0.832129	-0.263388
LpxDi	ChemDiv 6359-0284	2	0.125	LpxC product	5.81826	2.54084
LpxDi	ChemDiv 6359-0284	2	0.125	LpxD product	0.715898	-0.480161
LpxDi	ChemDiv 6359-0284	2	0.125	LpxA product	0.954849	-0.0651456
LpxDi	ChemDiv 6359-0284	2	0.125	Lipid X	0.962341	-0.0538818
LpxDi	ChemDiv 6359-0284	2	0.0625	LpxC product	3.27785	1.71319
LpxDi	ChemDiv 6359-0284	2	0.0625	LpxD product	0.868329	-0.202026
LpxDi	ChemDiv 6359-0284	2	0.0625	LpxA product	1.07333	0.103435
LpxDi	ChemDiv 6359-0284	2	0.0625	Lipid X	1.11273	0.155396
LpxCi	CHIR090	3	8	LpxC product	0.464771	-1.10231
LpxCi	CHIR090	3	8	LpxD product	0.140613	-2.81997
LpxCi	CHIR090	3	8	LpxA product	10.1051	3.33716
LpxCi	CHIR090	3	8	Lipid X	0.462546	-1.10922
LpxCi	CHIR090	3	4	LpxC product	0.614367	-0.700482
LpxCi	CHIR090	3	4	LpxD product	0.144495	-2.78096
LpxCi	CHIR090	3	4	LpxA product	7.08118	2.82419
LpxCi	CHIR090	3	4	Lipid X	0.377288	-1.40244
LpxCi	CHIR090	3	2	LpxC product	0.714192	-0.483598
LpxCi	CHIR090	3	2	LpxD product	0.375342	-1.40988
LpxCi	CHIR090	3	2	LpxA product	5.36333	2.4234
LpxCi	CHIR090	3	2	Lipid X	0.759229	-0.395494
LpxCi	CHIR090	3	1	LpxC product	0.99703	-0.00284547
LpxCi	CHIR090	3	1	LpxD product	1.33088	0.413469
LpxCi	CHIR090	3	1	LpxA product	2.3566	1.23732
LpxCi	CHIR090	3	1	Lipid X	1.03189	0.0466897
LpxCi	CHIR090	3	0.5	LpxC product	0.868395	-0.201917
LpxCi	CHIR090	3	0.5	LpxD product	0.899731	-0.150832
LpxCi	CHIR090	3	0.5	LpxA product	1.17083	0.228765
LpxCi	CHIR090	3	0.5	Lipid X	0.869758	-0.199656
LpxCi	CHIR090	3	0.25	LpxC product	0.985071	-0.0202369
LpxCi	CHIR090	3	0.25	LpxD product	0.946795	-0.0773524
LpxCi	CHIR090	3	0.25	LpxA product	1.17133	0.229378
LpxCi	CHIR090	3	0.25	Lipid X	1.00048	0.00212938
LpxCi	CHIR090	3	0.125	LpxC product	1.02751	0.0405504
LpxCi	CHIR090	3	0.125	LpxD product	0.907463	-0.138501
LpxCi	CHIR090	3	0.125	LpxA product	1.06235	0.0886146
LpxCi	CHIR090	3	0.125	Lipid X	1.06228	0.0885275
LpxCi	CHIR090	3	0.0625	LpxC product	0.915692	-0.125491
LpxCi	CHIR090	3	0.0625	LpxD product	0.777356	-0.361498
LpxCi	CHIR090	3	0.0625	LpxA product	1.02952	0.0433677
LpxCi	CHIR090	3	0.0625	Lipid X	0.927435	-0.107127
LpxHi	ChemDiv C324-2728	3	8	LpxC product	2.76349	1.46701
LpxHi	ChemDiv C324-2728	3	8	LpxD product	106.569	6.73565
LpxHi	ChemDiv C324-2728	3	8	LpxA product	0.688159	-0.537092
LpxHi	ChemDiv C324-2728	3	8	Lipid X	26.6258	4.73481
LpxHi	ChemDiv C324-2728	3	4	LpxC product	2.0792	1.05672
LpxHi	ChemDiv C324-2728	3	4	LpxD product	80.3056	6.32745
LpxHi	ChemDiv C324-2728	3	4	LpxA product	0.790924	-0.336567
LpxHi	ChemDiv C324-2728	3	4	Lipid X	35.7776	5.16103
LpxHi	ChemDiv C324-2728	3	2	LpxC product	1.97299	0.981113
LpxHi	ChemDiv C324-2728	3	2	LpxD product	69.9095	6.12744
LpxHi	ChemDiv C324-2728	3	2	LpxA product	0.807457	-0.306757
LpxHi	ChemDiv C324-2728	3	2	Lipid X	32.6712	5.02999
LpxHi	ChemDiv C324-2728	3	1	LpxC product	2.38259	1.25314
LpxHi	ChemDiv C324-2728	3	1	LpxD product	91.0407	6.50846
LpxHi	ChemDiv C324-2728	3	1	LpxA product	0.815613	-0.292275
LpxHi	ChemDiv C324-2728	3	1	Lipid X	27.3776	4.77498
LpxHi	ChemDiv C324-2728	3	0.5	LpxC product	1.96575	0.975811
LpxHi	ChemDiv C324-2728	3	0.5	LpxD product	67.563	6.07818
LpxHi	ChemDiv C324-2728	3	0.5	LpxA product	0.944861	-0.0803005
LpxHi	ChemDiv C324-2728	3	0.5	Lipid X	16.0149	4.00143
LpxHi	ChemDiv C324-2728	3	0.25	LpxC product	1.42324	0.510194
LpxHi	ChemDiv C324-2728	3	0.25	LpxD product	32.0548	5.00251
LpxHi	ChemDiv C324-2728	3	0.25	LpxA product	1.12319	0.16889
LpxHi	ChemDiv C324-2728	3	0.25	Lipid X	4.51382	2.17467
LpxHi	ChemDiv C324-2728	3	0.125	LpxC product	1.055	0.0786068
LpxHi	ChemDiv C324-2728	3	0.125	LpxD product	7.9343	2.98828
LpxHi	ChemDiv C324-2728	3	0.125	LpxA product	1.14221	0.193093
LpxHi	ChemDiv C324-2728	3	0.125	Lipid X	1.32223	0.404065
LpxHi	ChemDiv C324-2728	3	0.0625	LpxC product	0.982534	-0.0239527
LpxHi	ChemDiv C324-2728	3	0.0625	LpxD product	2.41232	1.27102
LpxHi	ChemDiv C324-2728	3	0.0625	LpxA product	0.956257	-0.0630221
LpxHi	ChemDiv C324-2728	3	0.0625	Lipid X	0.965502	-0.0491561
LpxDi	ChemDiv 6359-0284	3	8	LpxC product	67.4696	6.07619
LpxDi	ChemDiv 6359-0284	3	8	LpxD product	0.153657	-2.69286
LpxDi	ChemDiv 6359-0284	3	8	LpxA product	1.56517	0.647239
LpxDi	ChemDiv 6359-0284	3	8	Lipid X	3.68066	1.88036
LpxDi	ChemDiv 6359-0284	3	4	LpxC product	57.4387	5.84398
LpxDi	ChemDiv 6359-0284	3	4	LpxD product	0.12311	-3.01031
LpxDi	ChemDiv 6359-0284	3	4	LpxA product	1.50068	0.586576
LpxDi	ChemDiv 6359-0284	3	4	Lipid X	2.40661	1.2676
LpxDi	ChemDiv 6359-0284	3	2	LpxC product	56.899	5.83036
LpxDi	ChemDiv 6359-0284	3	2	LpxD product	0.143098	-2.79488
LpxDi	ChemDiv 6359-0284	3	2	LpxA product	1.5826	0.663209
LpxDi	ChemDiv 6359-0284	3	2	Lipid X	1.71803	0.781595
LpxDi	ChemDiv 6359-0284	3	1	LpxC product	48.8898	5.61149
LpxDi	ChemDiv 6359-0284	3	1	LpxD product	0.224517	-2.14869
LpxDi	ChemDiv 6359-0284	3	1	LpxA product	1.46269	0.549606
LpxDi	ChemDiv 6359-0284	3	1	Lipid X	0.888326	-0.169216
LpxDi	ChemDiv 6359-0284	3	0.5	LpxC product	39.0215	5.28624
LpxDi	ChemDiv 6359-0284	3	0.5	LpxD product	0.481763	-1.05061
LpxDi	ChemDiv 6359-0284	3	0.5	LpxA product	1.27323	0.349624
LpxDi	ChemDiv 6359-0284	3	0.5	Lipid X	0.841744	-0.246834
LpxDi	ChemDiv 6359-0284	3	0.25	LpxC product	17.8627	4.15896
LpxDi	ChemDiv 6359-0284	3	0.25	LpxD product	0.703445	-0.50544
LpxDi	ChemDiv 6359-0284	3	0.25	LpxA product	1.00769	0.0124863
LpxDi	ChemDiv 6359-0284	3	0.25	Lipid X	0.807871	-0.306019
LpxDi	ChemDiv 6359-0284	3	0.125	LpxC product	7.68375	2.942
LpxDi	ChemDiv 6359-0284	3	0.125	LpxD product	0.626686	-0.671886
LpxDi	ChemDiv 6359-0284	3	0.125	LpxA product	0.983292	-0.0228413
LpxDi	ChemDiv 6359-0284	3	0.125	Lipid X	0.723852	-0.464241
LpxDi	ChemDiv 6359-0284	3	0.0625	LpxC product	3.71205	1.89261
LpxDi	ChemDiv 6359-0284	3	0.0625	LpxD product	0.774886	-0.366084
LpxDi	ChemDiv 6359-0284	3	0.0625	LpxA product	1.07045	0.0995697
LpxDi	ChemDiv 6359-0284	3	0.0625	Lipid X	0.893085	-0.161515
LpxCi	CHIR090	4	8	LpxC product	0.503964	-0.985747
LpxCi	CHIR090	4	8	LpxD product	0.225495	-2.14245
LpxCi	CHIR090	4	8	LpxA product	8.11733	3.02118
LpxCi	CHIR090	4	8	Lipid X	0.798614	-0.322624
LpxHi	ChemDiv C324-2728	4	8	LpxC product	2.91636	1.54467
LpxHi	ChemDiv C324-2728	4	8	LpxD product	138.446	7.11319
LpxHi	ChemDiv C324-2728	4	8	LpxA product	0.583346	-0.775105
LpxHi	ChemDiv C324-2728	4	8	Lipid X	12.4842	3.64215
LpxDi	ChemDiv 6359-0284	4	8	LpxC product	98.029	6.61515
LpxDi	ChemDiv 6359-0284	4	8	LpxD product	0.158999	-2.64386
LpxDi	ChemDiv 6359-0284	4	8	LpxA product	1.70787	0.773041
LpxDi	ChemDiv 6359-0284	4	8	Lipid X	4.26273	2.09212
LpxCi	CHIR090	5	8	LpxC product	0.479206	-1.05828
LpxCi	CHIR090	5	8	LpxD product	0.168098	-2.56407
LpxCi	CHIR090	5	8	LpxA product	7.23483	2.85516
LpxCi	CHIR090	5	8	Lipid X	0.510242	-0.967922
LpxHi	ChemDiv C324-2728	5	8	LpxC product	3.23896	1.69598
LpxHi	ChemDiv C324-2728	5	8	LpxD product	131.507	7.039
LpxHi	ChemDiv C324-2728	5	8	LpxA product	0.615951	-0.696771
LpxHi	ChemDiv C324-2728	5	8	Lipid X	23.4284	4.55025
LpxDi	ChemDiv 6359-0284	5	8	LpxC product	63.0293	5.97797
LpxDi	ChemDiv 6359-0284	5	8	LpxD product	0.127888	-2.95581
LpxDi	ChemDiv 6359-0284	5	8	LpxA product	1.48815	0.57449
LpxDi	ChemDiv 6359-0284	5	8	Lipid X	3.2532	1.7023
cell wall (PBP3)	Aztreonam	1	8	LpxC product	1.29658	0.375823
cell wall (PBP3)	Aztreonam	1	8	LpxD product	1.10323	0.143035
cell wall (PBP3)	Aztreonam	1	8	LpxA product	1.31154	0.392359
cell wall (PBP3)	Aztreonam	1	8	Lipid X	1.19801	0.261838
cell wall (PBP3)	Aztreonam	1	4	LpxC product	1.14481	0.196364
cell wall (PBP3)	Aztreonam	1	4	LpxD product	1.04459	0.064318
cell wall (PBP3)	Aztreonam	1	4	LpxA product	1.34108	0.424472
cell wall (PBP3)	Aztreonam	1	4	Lipid X	0.953082	-0.0678145
cell wall (PBP3)	Aztreonam	1	2	LpxC product	1.08279	0.11608
cell wall (PBP3)	Aztreonam	1	2	LpxD product	0.833574	-0.260887
cell wall (PBP3)	Aztreonam	1	2	LpxA product	1.23498	0.30566
cell wall (PBP3)	Aztreonam	1	2	Lipid X	1.00211	0.00448566
cell wall (PBP3)	Aztreonam	1	1	LpxC product	1.03466	0.0505566
cell wall (PBP3)	Aztreonam	1	1	LpxD product	1.10562	0.146155
cell wall (PBP3)	Aztreonam	1	1	LpxA product	1.20687	0.272463
cell wall (PBP3)	Aztreonam	1	1	Lipid X	0.81102	-0.300413
cell wall (PBP3)	Aztreonam	1	0.5	LpxC product	0.960299	-0.0569429
cell wall (PBP3)	Aztreonam	1	0.5	LpxD product	1.10216	0.141637
cell wall (PBP3)	Aztreonam	1	0.5	LpxA product	1.18144	0.24177
cell wall (PBP3)	Aztreonam	1	0.5	Lipid X	1.02348	0.0348947
cell wall (PBP3)	Aztreonam	1	0.25	LpxC product	0.93784	-0.0910489
cell wall (PBP3)	Aztreonam	1	0.25	LpxD product	1.12106	0.166148
cell wall (PBP3)	Aztreonam	1	0.25	LpxA product	1.1046	0.144831
cell wall (PBP3)	Aztreonam	1	0.25	Lipid X	0.953007	-0.0679281
cell wall (PBP3)	Aztreonam	1	0.125	LpxC product	1.09084	0.12676
cell wall (PBP3)	Aztreonam	1	0.125	LpxD product	1.12203	0.167399
cell wall (PBP3)	Aztreonam	1	0.125	LpxA product	1.19409	0.257115
cell wall (PBP3)	Aztreonam	1	0.125	Lipid X	1.01292	0.0199462
cell wall (PBP3)	Aztreonam	1	0.0625	LpxC product	0.918296	-0.121399
cell wall (PBP3)	Aztreonam	1	0.0625	LpxD product	1.10272	0.142372
cell wall (PBP3)	Aztreonam	1	0.0625	LpxA product	0.969547	-0.0431301
cell wall (PBP3)	Aztreonam	1	0.0625	Lipid X	0.892629	-0.162252
LpxCi	CHIR090	6	8	LpxC product	0.464735	-1.10242
LpxCi	CHIR090	6	8	LpxD product	0.149225	-2.7348
LpxCi	CHIR090	6	8	LpxA product	9.73712	3.28364
LpxCi	CHIR090	6	8	Lipid X	1.08012	0.11253
bacterial membrane	CTAB	1	8	LpxC product	1.15675	0.211325
bacterial membrane	CTAB	1	8	LpxD product	5.49638	2.45874
bacterial membrane	CTAB	1	8	LpxA product	0.769827	-0.37552
bacterial membrane	CTAB	1	8	Lipid X	4.8038	2.26448
bacterial membrane	CTAB	1	4	LpxC product	2.02441	1.01821
bacterial membrane	CTAB	1	4	LpxD product	17.5833	4.13622
bacterial membrane	CTAB	1	4	LpxA product	1.83704	0.87817
bacterial membrane	CTAB	1	4	Lipid X	20.5091	4.35826
bacterial membrane	CTAB	1	2	LpxC product	1.09296	0.129566
bacterial membrane	CTAB	1	2	LpxD product	2.57479	1.36501
bacterial membrane	CTAB	1	2	LpxA product	6.26425	2.64737
bacterial membrane	CTAB	1	2	Lipid X	4.11553	2.04143
bacterial membrane	CTAB	1	1	LpxC product	1.20873	0.274687
bacterial membrane	CTAB	1	1	LpxD product	3.06224	1.61506
bacterial membrane	CTAB	1	1	LpxA product	1.55034	0.633519
bacterial membrane	CTAB	1	1	Lipid X	2.82683	1.4997
bacterial membrane	CTAB	1	0.5	LpxC product	1.4119	0.498661
bacterial membrane	CTAB	1	0.5	LpxD product	1.47013	0.556921
bacterial membrane	CTAB	1	0.5	LpxA product	1.3582	0.442758
bacterial membrane	CTAB	1	0.5	Lipid X	1.75597	0.813087
bacterial membrane	CTAB	1	0.25	LpxC product	1.04113	0.0595414
bacterial membrane	CTAB	1	0.25	LpxD product	1.22694	0.296239
bacterial membrane	CTAB	1	0.25	LpxA product	1.04501	0.0648944
bacterial membrane	CTAB	1	0.25	Lipid X	1.2667	0.342212
bacterial membrane	CTAB	1	0.125	LpxC product	1.06926	0.0979581
bacterial membrane	CTAB	1	0.125	LpxD product	1.27824	0.355292
bacterial membrane	CTAB	1	0.125	LpxA product	1.03396	0.0495701
bacterial membrane	CTAB	1	0.125	Lipid X	1.02698	0.0398088
bacterial membrane	CTAB	1	0.0625	LpxC product	7.01394	2.81043
bacterial membrane	CTAB	1	0.0625	LpxD product	1.3103	0.390999
bacterial membrane	CTAB	1	0.0625	LpxA product	1.008	0.0129309
bacterial membrane	CTAB	1	0.0625	Lipid X	0.900907	-0.148949
FA synthesis	Cerulenin	1	8	LpxC product	0.925152	-0.11068
FA synthesis	Cerulenin	1	8	LpxD product	0.445963	-1.16177
FA synthesis	Cerulenin	1	8	LpxA product	0.972948	-0.0380839
FA synthesis	Cerulenin	1	8	Lipid X	0.423351	-1.23667
FA synthesis	Cerulenin	1	4	LpxC product	0.901924	-0.147324
FA synthesis	Cerulenin	1	4	LpxD product	0.895204	-0.158101
FA synthesis	Cerulenin	1	4	LpxA product	2.99529	1.58318
FA synthesis	Cerulenin	1	4	Lipid X	0.554809	-0.847339
FA synthesis	Cerulenin	1	2	LpxC product	0.704251	-0.503792
FA synthesis	Cerulenin	1	2	LpxD product	2.57721	1.36637
FA synthesis	Cerulenin	1	2	LpxA product	4.57449	2.19393
FA synthesis	Cerulenin	1	2	Lipid X	0.87639	-0.188709
FA synthesis	Cerulenin	1	1	LpxC product	0.927274	-0.107377
FA synthesis	Cerulenin	1	1	LpxD product	3.32409	1.73339
FA synthesis	Cerulenin	1	1	LpxA product	5.43437	2.44238
FA synthesis	Cerulenin	1	1	Lipid X	0.99279	-0.00898729
FA synthesis	Cerulenin	1	0.5	LpxC product	1.15537	0.209606
FA synthesis	Cerulenin	1	0.5	LpxD product	3.52046	1.81617
FA synthesis	Cerulenin	1	0.5	LpxA product	3.4442	1.78459
FA synthesis	Cerulenin	1	0.5	Lipid X	1.14597	0.197826
FA synthesis	Cerulenin	1	0.25	LpxC product	1.07705	0.108426
FA synthesis	Cerulenin	1	0.25	LpxD product	2.70496	1.43614
FA synthesis	Cerulenin	1	0.25	LpxA product	2.53004	1.33973
FA synthesis	Cerulenin	1	0.25	Lipid X	1.27524	0.351905
FA synthesis	Cerulenin	1	0.125	LpxC product	0.922672	-0.114547
FA synthesis	Cerulenin	1	0.125	LpxD product	2.07873	1.0564
FA synthesis	Cerulenin	1	0.125	LpxA product	2.14155	1.09933
FA synthesis	Cerulenin	1	0.125	Lipid X	1.07885	0.110836
FA synthesis	Cerulenin	1	0.0625	LpxC product	1.09619	0.133817
FA synthesis	Cerulenin	1	0.0625	LpxD product	1.79535	0.84507
FA synthesis	Cerulenin	1	0.0625	LpxA product	1.57731	0.658379
FA synthesis	Cerulenin	1	0.0625	Lipid X	0.934553	-0.0961087
bacterial membrane	Chlorhexidine	1	8	LpxC product	1.24357	0.315649
bacterial membrane	Chlorhexidine	1	8	LpxD product	0.504826	-0.983287
bacterial membrane	Chlorhexidine	1	8	LpxA product	0.478318	-1.06094
bacterial membrane	Chlorhexidine	1	8	Lipid X	47.6632	5.57484
bacterial membrane	Chlorhexidine	1	4	LpxC product	0.154833	-2.68193
bacterial membrane	Chlorhexidine	1	4	LpxD product	0.0417525	-4.54785
bacterial membrane	Chlorhexidine	1	4	LpxA product	0.18804	-2.40324
bacterial membrane	Chlorhexidine	1	4	Lipid X	16.3068	4.02749
bacterial membrane	Chlorhexidine	1	2	LpxC product	0.977921	-0.0307362
bacterial membrane	Chlorhexidine	1	2	LpxD product	1.66682	0.737964
bacterial membrane	Chlorhexidine	1	2	LpxA product	1.22188	0.290281
bacterial membrane	Chlorhexidine	1	2	Lipid X	2.10659	1.0756
bacterial membrane	Chlorhexidine	1	1	LpxC product	1.22794	0.297412
bacterial membrane	Chlorhexidine	1	1	LpxD product	1.44735	0.53441
bacterial membrane	Chlorhexidine	1	1	LpxA product	1.06501	0.0922236
bacterial membrane	Chlorhexidine	1	1	Lipid X	1.09326	0.129961
bacterial membrane	Chlorhexidine	1	0.5	LpxC product	1.00265	0.00525413
bacterial membrane	Chlorhexidine	1	0.5	LpxD product	1.23922	0.310592
bacterial membrane	Chlorhexidine	1	0.5	LpxA product	1.03064	0.044936
bacterial membrane	Chlorhexidine	1	0.5	Lipid X	1.09732	0.135305
bacterial membrane	Chlorhexidine	1	0.25	LpxC product	1.01305	0.0201224
bacterial membrane	Chlorhexidine	1	0.25	LpxD product	1.26494	0.340206
bacterial membrane	Chlorhexidine	1	0.25	LpxA product	0.965234	-0.0495562
bacterial membrane	Chlorhexidine	1	0.25	Lipid X	0.845159	-0.240999
bacterial membrane	Chlorhexidine	1	0.125	LpxC product	0.657687	-0.602335
bacterial membrane	Chlorhexidine	1	0.125	LpxD product	0.993604	-0.00780622
bacterial membrane	Chlorhexidine	1	0.125	LpxA product	0.869718	-0.199722
bacterial membrane	Chlorhexidine	1	0.125	Lipid X	1.11614	0.159815
bacterial membrane	Chlorhexidine	1	0.0625	LpxC product	0.926928	-0.107915
bacterial membrane	Chlorhexidine	1	0.0625	LpxD product	1.26498	0.34026
bacterial membrane	Chlorhexidine	1	0.0625	LpxA product	0.919368	-0.119718
bacterial membrane	Chlorhexidine	1	0.0625	Lipid X	1.21428	0.28129
gyrase (FQ)	Ciprofloxacin	1	8	LpxC product	0.707161	-0.497851
gyrase (FQ)	Ciprofloxacin	1	8	LpxD product	1.13257	0.180873
gyrase (FQ)	Ciprofloxacin	1	8	LpxA product	0.787238	-0.343296
gyrase (FQ)	Ciprofloxacin	1	8	Lipid X	1.03475	0.0506793
gyrase (FQ)	Ciprofloxacin	1	4	LpxC product	0.768351	-0.378287
gyrase (FQ)	Ciprofloxacin	1	4	LpxD product	1.22855	0.298127
gyrase (FQ)	Ciprofloxacin	1	4	LpxA product	0.943483	-0.082403
gyrase (FQ)	Ciprofloxacin	1	4	Lipid X	0.820501	-0.283666
gyrase (FQ)	Ciprofloxacin	1	2	LpxC product	0.625226	-0.675245
gyrase (FQ)	Ciprofloxacin	1	2	LpxD product	1.21257	0.279261
gyrase (FQ)	Ciprofloxacin	1	2	LpxA product	0.849011	-0.234447
gyrase (FQ)	Ciprofloxacin	1	2	Lipid X	0.72308	-0.465779
gyrase (FQ)	Ciprofloxacin	1	1	LpxC product	0.697991	-0.516654
gyrase (FQ)	Ciprofloxacin	1	1	LpxD product	1.33773	0.420861
gyrase (FQ)	Ciprofloxacin	1	1	LpxA product	0.854127	-0.22579
gyrase (FQ)	Ciprofloxacin	1	1	Lipid X	1.17261	0.230954
gyrase (FQ)	Ciprofloxacin	1	0.5	LpxC product	0.816949	-0.289917
gyrase (FQ)	Ciprofloxacin	1	0.5	LpxD product	1.29149	0.370156
gyrase (FQ)	Ciprofloxacin	1	0.5	LpxA product	0.795098	-0.328981
gyrase (FQ)	Ciprofloxacin	1	0.5	Lipid X	1.08417	0.117915
gyrase (FQ)	Ciprofloxacin	1	0.25	LpxC product	0.785016	-0.347369
gyrase (FQ)	Ciprofloxacin	1	0.25	LpxD product	1.08597	0.120306
gyrase (FQ)	Ciprofloxacin	1	0.25	LpxA product	0.848836	-0.234744
gyrase (FQ)	Ciprofloxacin	1	0.25	Lipid X	1.09614	0.133746
gyrase (FQ)	Ciprofloxacin	1	0.125	LpxC product	0.689476	-0.534337
gyrase (FQ)	Ciprofloxacin	1	0.125	LpxD product	1.37393	0.459361
gyrase (FQ)	Ciprofloxacin	1	0.125	LpxA product	0.931698	-0.100518
gyrase (FQ)	Ciprofloxacin	1	0.125	Lipid X	1.38589	0.471857
gyrase (FQ)	Ciprofloxacin	1	0.0625	LpxC product	0.769791	-0.375589
gyrase (FQ)	Ciprofloxacin	1	0.0625	LpxD product	1.45001	0.537062
gyrase (FQ)	Ciprofloxacin	1	0.0625	LpxA product	0.747439	-0.418043
gyrase (FQ)	Ciprofloxacin	1	0.0625	Lipid X	1.13957	0.189754
bacterial membrane	Colistin	1	8	LpxC product	0.634918	-0.653087
bacterial membrane	Colistin	1	8	LpxD product	0.167028	-2.57322
bacterial membrane	Colistin	1	8	LpxA product	1.06185	0.0879412
bacterial membrane	Colistin	1	8	Lipid X	3.04164	1.60532
bacterial membrane	Colistin	1	4	LpxC product	0.590365	-0.757879
bacterial membrane	Colistin	1	4	LpxD product	0.0242496	-5.3076
bacterial membrane	Colistin	1	4	LpxA product	0.899317	-0.151494
bacterial membrane	Colistin	1	4	Lipid X	0.891644	-0.163843
bacterial membrane	Colistin	1	2	LpxC product	0.669088	-0.577578
bacterial membrane	Colistin	1	2	LpxD product	0.0479435	-4.35274
bacterial membrane	Colistin	1	2	LpxA product	0.976727	-0.0324963
bacterial membrane	Colistin	1	2	Lipid X	0.676395	-0.561931
bacterial membrane	Colistin	1	1	LpxC product	1.30376	0.383782
bacterial membrane	Colistin	1	1	LpxD product	0.92763	-0.106824
bacterial membrane	Colistin	1	1	LpxA product	1.13529	0.184328
bacterial membrane	Colistin	1	1	Lipid X	1.38875	0.474823
bacterial membrane	Colistin	1	0.5	LpxC product	1.17898	0.238768
bacterial membrane	Colistin	1	0.5	LpxD product	1.22361	0.292327
bacterial membrane	Colistin	1	0.5	LpxA product	1.11312	0.155898
bacterial membrane	Colistin	1	0.5	Lipid X	1.34696	0.430778
bacterial membrane	Colistin	1	0.25	LpxC product	1.03011	0.0441975
bacterial membrane	Colistin	1	0.25	LpxD product	1.16394	0.220252
bacterial membrane	Colistin	1	0.25	LpxA product	1.23613	0.307001
bacterial membrane	Colistin	1	0.25	Lipid X	1.13694	0.18642
bacterial membrane	Colistin	1	0.125	LpxC product	1.11705	0.160989
bacterial membrane	Colistin	1	0.125	LpxD product	1.06357	0.0902667
bacterial membrane	Colistin	1	0.125	LpxA product	1.06482	0.0919598
bacterial membrane	Colistin	1	0.125	Lipid X	0.842543	-0.245466
bacterial membrane	Colistin	1	0.0625	LpxC product	1.37416	0.459601
bacterial membrane	Colistin	1	0.0625	LpxD product	1.1376	0.187266
bacterial membrane	Colistin	1	0.0625	LpxA product	1.00072	0.00247579
bacterial membrane	Colistin	1	0.0625	Lipid X	0.9286	-0.105317
protein synthesis	Kanamycin	1	8	LpxC product	1.19154	0.254039
protein synthesis	Kanamycin	1	8	LpxD product	1.36775	0.452857
protein synthesis	Kanamycin	1	8	LpxA product	1.23574	0.306547
protein synthesis	Kanamycin	1	8	Lipid X	1.05065	0.0726513
protein synthesis	Kanamycin	1	4	LpxC product	1.24131	0.313028
protein synthesis	Kanamycin	1	4	LpxD product	1.27569	0.352406
protein synthesis	Kanamycin	1	4	LpxA product	1.08373	0.117342
protein synthesis	Kanamycin	1	4	Lipid X	1.11289	0.155611
protein synthesis	Kanamycin	1	2	LpxC product	1.1135	0.156395
protein synthesis	Kanamycin	1	2	LpxD product	1.26963	0.345542
protein synthesis	Kanamycin	1	2	LpxA product	1.12033	0.165216
protein synthesis	Kanamycin	1	2	Lipid X	0.967034	-0.0468699
protein synthesis	Kanamycin	1	1	LpxC product	1.22977	0.299562
protein synthesis	Kanamycin	1	1	LpxD product	1.26111	0.335842
protein synthesis	Kanamycin	1	1	LpxA product	1.20075	0.265134
protein synthesis	Kanamycin	1	1	Lipid X	1.12308	0.16874
protein synthesis	Kanamycin	1	0.5	LpxC product	1.12414	0.170098
protein synthesis	Kanamycin	1	0.5	LpxD product	1.40578	0.492393
protein synthesis	Kanamycin	1	0.5	LpxA product	1.12976	0.177287
protein synthesis	Kanamycin	1	0.5	Lipid X	1.15633	0.210802
protein synthesis	Kanamycin	1	0.25	LpxC product	1.08742	0.12224
protein synthesis	Kanamycin	1	0.25	LpxD product	1.23654	0.307474
protein synthesis	Kanamycin	1	0.25	LpxA product	1.0958	0.133301
protein synthesis	Kanamycin	1	0.25	Lipid X	1.15579	0.210132
protein synthesis	Kanamycin	1	0.125	LpxC product	1.08848	0.123642
protein synthesis	Kanamycin	1	0.125	LpxD product	1.28725	0.365415
protein synthesis	Kanamycin	1	0.125	LpxA product	1.20469	0.269861
protein synthesis	Kanamycin	1	0.125	Lipid X	1.08487	0.118851
protein synthesis	Kanamycin	1	0.0625	LpxC product	1.06793	0.0961681
protein synthesis	Kanamycin	1	0.0625	LpxD product	1.09096	0.126921
protein synthesis	Kanamycin	1	0.0625	LpxA product	1.08244	0.115614
protein synthesis	Kanamycin	1	0.0625	Lipid X	0.974651	-0.0355628
gyrase (FQ)	Levofloxacin	1	8	LpxC product	0.705666	-0.500899
gyrase (FQ)	Levofloxacin	1	8	LpxD product	0.596939	-0.74193
gyrase (FQ)	Levofloxacin	1	8	LpxA product	0.734841	-0.442533
gyrase (FQ)	Levofloxacin	1	8	Lipid X	0.619197	-0.689202
gyrase (FQ)	Levofloxacin	1	4	LpxC product	0.719284	-0.473362
gyrase (FQ)	Levofloxacin	1	4	LpxD product	0.802757	-0.315168
gyrase (FQ)	Levofloxacin	1	4	LpxA product	0.913585	-0.12881
gyrase (FQ)	Levofloxacin	1	4	Lipid X	0.614429	-0.700335
gyrase (FQ)	Levofloxacin	1	2	LpxC product	0.976623	-0.03265
gyrase (FQ)	Levofloxacin	1	2	LpxD product	1.15637	0.210847
gyrase (FQ)	Levofloxacin	1	2	LpxA product	1.0356	0.0518595
gyrase (FQ)	Levofloxacin	1	2	Lipid X	0.984407	-0.0212078
gyrase (FQ)	Levofloxacin	1	1	LpxC product	0.823775	-0.277928
gyrase (FQ)	Levofloxacin	1	1	LpxD product	1.15977	0.215081
gyrase (FQ)	Levofloxacin	1	1	LpxA product	1.02408	0.0357365
gyrase (FQ)	Levofloxacin	1	1	Lipid X	0.86449	-0.208411
gyrase (FQ)	Levofloxacin	1	0.5	LpxC product	0.929219	-0.104358
gyrase (FQ)	Levofloxacin	1	0.5	LpxD product	1.1129	0.155615
gyrase (FQ)	Levofloxacin	1	0.5	LpxA product	1.13683	0.186281
gyrase (FQ)	Levofloxacin	1	0.5	Lipid X	1.09425	0.131257
gyrase (FQ)	Levofloxacin	1	0.25	LpxC product	0.958511	-0.0596287
gyrase (FQ)	Levofloxacin	1	0.25	LpxD product	1.32511	0.407206
gyrase (FQ)	Levofloxacin	1	0.25	LpxA product	1.0547	0.078194
gyrase (FQ)	Levofloxacin	1	0.25	Lipid X	1.13492	0.183857
gyrase (FQ)	Levofloxacin	1	0.125	LpxC product	1.10676	0.147643
gyrase (FQ)	Levofloxacin	1	0.125	LpxD product	1.32445	0.406479
gyrase (FQ)	Levofloxacin	1	0.125	LpxA product	1.22094	0.289176
gyrase (FQ)	Levofloxacin	1	0.125	Lipid X	1.04203	0.0607779
gyrase (FQ)	Levofloxacin	1	0.0625	LpxC product	1.07748	0.108994
gyrase (FQ)	Levofloxacin	1	0.0625	LpxD product	1.38809	0.474145
gyrase (FQ)	Levofloxacin	1	0.0625	LpxA product	1.25451	0.328269
gyrase (FQ)	Levofloxacin	1	0.0625	Lipid X	1.05818	0.0829459
cell wall (PBP2)	Mecillinam	1	8	LpxC product	0.877107	-0.187531
cell wall (PBP2)	Mecillinam	1	8	LpxD product	1.38665	0.472647
cell wall (PBP2)	Mecillinam	1	8	LpxA product	1.33049	0.41304
cell wall (PBP2)	Mecillinam	1	8	Lipid X	1.00621	0.010367
cell wall (PBP2)	Mecillinam	1	4	LpxC product	0.914699	-0.127055
cell wall (PBP2)	Mecillinam	1	4	LpxD product	1.28131	0.358742
cell wall (PBP2)	Mecillinam	1	4	LpxA product	1.26037	0.334997
cell wall (PBP2)	Mecillinam	1	4	Lipid X	0.876875	-0.187913
cell wall (PBP2)	Mecillinam	1	2	LpxC product	0.853727	-0.226464
cell wall (PBP2)	Mecillinam	1	2	LpxD product	1.12459	0.170676
cell wall (PBP2)	Mecillinam	1	2	LpxA product	0.998267	-0.00105776
cell wall (PBP2)	Mecillinam	1	2	Lipid X	0.915966	-0.125059
cell wall (PBP2)	Mecillinam	1	1	LpxC product	0.907869	-0.137856
cell wall (PBP2)	Mecillinam	1	1	LpxD product	1.30803	0.388495
cell wall (PBP2)	Mecillinam	1	1	LpxA product	1.09698	0.13485
cell wall (PBP2)	Mecillinam	1	1	Lipid X	1.05708	0.0814421
cell wall (PBP2)	Mecillinam	1	0.5	LpxC product	0.955604	-0.0640064
cell wall (PBP2)	Mecillinam	1	0.5	LpxD product	1.26128	0.336035
cell wall (PBP2)	Mecillinam	1	0.5	LpxA product	1.13738	0.186979
cell wall (PBP2)	Mecillinam	1	0.5	Lipid X	1.12686	0.173593
cell wall (PBP2)	Mecillinam	1	0.25	LpxC product	1.02336	0.0347296
cell wall (PBP2)	Mecillinam	1	0.25	LpxD product	1.47351	0.560237
cell wall (PBP2)	Mecillinam	1	0.25	LpxA product	1.22814	0.297652
cell wall (PBP2)	Mecillinam	1	0.25	Lipid X	1.1604	0.215861
cell wall (PBP2)	Mecillinam	1	0.125	LpxC product	0.96412	-0.0512199
cell wall (PBP2)	Mecillinam	1	0.125	LpxD product	1.07556	0.106426
cell wall (PBP2)	Mecillinam	1	0.125	LpxA product	0.98564	-0.0194038
cell wall (PBP2)	Mecillinam	1	0.125	Lipid X	0.821439	-0.282019
cell wall (PBP2)	Mecillinam	1	0.0625	LpxC product	0.814229	-0.294723
cell wall (PBP2)	Mecillinam	1	0.0625	LpxD product	0.952013	-0.0694325
cell wall (PBP2)	Mecillinam	1	0.0625	LpxA product	0.953667	-0.0669311
cell wall (PBP2)	Mecillinam	1	0.0625	Lipid X	0.850495	-0.23193
cell wall (PBP2/3)	Meropenem	1	8	LpxC product	0.878554	-0.185156
cell wall (PBP2/3)	Meropenem	1	8	LpxD product	1.31308	0.39405
cell wall (PBP2/3)	Meropenem	1	8	LpxA product	1.44418	0.531248
cell wall (PBP2/3)	Meropenem	1	8	Lipid X	0.925343	-0.110382
cell wall (PBP2/3)	Meropenem	1	4	LpxC product	1.02222	0.0331101
cell wall (PBP2/3)	Meropenem	1	4	LpxD product	1.32326	0.405181
cell wall (PBP2/3)	Meropenem	1	4	LpxA product	1.31441	0.395514
cell wall (PBP2/3)	Meropenem	1	4	Lipid X	0.912033	-0.131262
cell wall (PBP2/3)	Meropenem	1	2	LpxC product	0.743181	-0.426274
cell wall (PBP2/3)	Meropenem	1	2	LpxD product	1.21656	0.283993
cell wall (PBP2/3)	Meropenem	1	2	LpxA product	1.14022	0.190575
cell wall (PBP2/3)	Meropenem	1	2	Lipid X	1.18134	0.241641
cell wall (PBP2/3)	Meropenem	1	1	LpxC product	0.952123	-0.0692658
cell wall (PBP2/3)	Meropenem	1	1	LpxD product	1.21264	0.279339
cell wall (PBP2/3)	Meropenem	1	1	LpxA product	1.26557	0.340924
cell wall (PBP2/3)	Meropenem	1	1	Lipid X	1.03181	0.0465807
cell wall (PBP2/3)	Meropenem	1	0.5	LpxC product	0.998301	-0.00100933
cell wall (PBP2/3)	Meropenem	1	0.5	LpxD product	1.26189	0.33673
cell wall (PBP2/3)	Meropenem	1	0.5	LpxA product	1.24445	0.316669
cell wall (PBP2/3)	Meropenem	1	0.5	Lipid X	1.13984	0.190098
cell wall (PBP2/3)	Meropenem	1	0.25	LpxC product	1.12484	0.171008
cell wall (PBP2/3)	Meropenem	1	0.25	LpxD product	1.49926	0.585215
cell wall (PBP2/3)	Meropenem	1	0.25	LpxA product	1.13637	0.185701
cell wall (PBP2/3)	Meropenem	1	0.25	Lipid X	1.22047	0.288621
cell wall (PBP2/3)	Meropenem	1	0.125	LpxC product	1.03939	0.0571292
cell wall (PBP2/3)	Meropenem	1	0.125	LpxD product	1.00931	0.0147945
cell wall (PBP2/3)	Meropenem	1	0.125	LpxA product	1.06798	0.0962386
cell wall (PBP2/3)	Meropenem	1	0.125	Lipid X	1.10801	0.149277
cell wall (PBP2/3)	Meropenem	1	0.0625	LpxC product	0.929269	-0.10428
cell wall (PBP2/3)	Meropenem	1	0.0625	LpxD product	1.07259	0.102439
cell wall (PBP2/3)	Meropenem	1	0.0625	LpxA product	0.879281	-0.183964
cell wall (PBP2/3)	Meropenem	1	0.0625	Lipid X	0.654251	-0.60988
LpxHi	ChemDiv C324-2728	6	8	LpxC product	4.51904	2.17634
LpxHi	ChemDiv C324-2728	6	8	LpxD product	141.908	7.14882
LpxHi	ChemDiv C324-2728	6	8	LpxA product	0.584238	-0.772905
LpxHi	ChemDiv C324-2728	6	8	Lipid X	19.8464	4.31088
LpxDi	ChemDiv 6359-0284	6	8	LpxC product	150.275	7.23147
LpxDi	ChemDiv 6359-0284	6	8	LpxD product	1.19774	0.261523
LpxDi	ChemDiv 6359-0284	6	8	LpxA product	2.5483	1.3501
LpxDi	ChemDiv 6359-0284	6	8	Lipid X	5.53181	2.46801
gyrase (ATPase)	Novobiocin	1	8	LpxC product	0.475673	-1.06893
gyrase (ATPase)	Novobiocin	1	8	LpxD product	0.355806	-1.48679
gyrase (ATPase)	Novobiocin	1	8	LpxA product	1.03643	0.0530191
gyrase (ATPase)	Novobiocin	1	8	Lipid X	0.511486	-0.964416
gyrase (ATPase)	Novobiocin	1	4	LpxC product	0.431745	-1.20841
gyrase (ATPase)	Novobiocin	1	4	LpxD product	0.310707	-1.68174
gyrase (ATPase)	Novobiocin	1	4	LpxA product	1.11663	0.16044
gyrase (ATPase)	Novobiocin	1	4	Lipid X	0.470001	-1.0862
gyrase (ATPase)	Novobiocin	1	2	LpxC product	0.40528	-1.29945
gyrase (ATPase)	Novobiocin	1	2	LpxD product	0.469484	-1.08778
gyrase (ATPase)	Novobiocin	1	2	LpxA product	1.31512	0.39629
gyrase (ATPase)	Novobiocin	1	2	Lipid X	0.59234	-0.753068
gyrase (ATPase)	Novobiocin	1	1	LpxC product	0.50315	-0.988076
gyrase (ATPase)	Novobiocin	1	1	LpxD product	0.598245	-0.738781
gyrase (ATPase)	Novobiocin	1	1	LpxA product	1.50028	0.586196
gyrase (ATPase)	Novobiocin	1	1	Lipid X	0.570662	-0.806766
gyrase (ATPase)	Novobiocin	1	0.5	LpxC product	0.68134	-0.551438
gyrase (ATPase)	Novobiocin	1	0.5	LpxD product	0.795869	-0.327586
gyrase (ATPase)	Novobiocin	1	0.5	LpxA product	1.66377	0.735324
gyrase (ATPase)	Novobiocin	1	0.5	Lipid X	0.801322	-0.317747
gyrase (ATPase)	Novobiocin	1	0.25	LpxC product	0.815284	-0.292857
gyrase (ATPase)	Novobiocin	1	0.25	LpxD product	1.08652	0.121048
gyrase (ATPase)	Novobiocin	1	0.25	LpxA product	1.65875	0.730967
gyrase (ATPase)	Novobiocin	1	0.25	Lipid X	1.094	0.130928
gyrase (ATPase)	Novobiocin	1	0.125	LpxC product	0.888905	-0.168278
gyrase (ATPase)	Novobiocin	1	0.125	LpxD product	1.14003	0.190339
gyrase (ATPase)	Novobiocin	1	0.125	LpxA product	1.33644	0.419469
gyrase (ATPase)	Novobiocin	1	0.125	Lipid X	1.09564	0.133095
gyrase (ATPase)	Novobiocin	1	0.0625	LpxC product	1.10148	0.140747
gyrase (ATPase)	Novobiocin	1	0.0625	LpxD product	1.38439	0.470297
gyrase (ATPase)	Novobiocin	1	0.0625	LpxA product	1.38081	0.466561
gyrase (ATPase)	Novobiocin	1	0.0625	Lipid X	1.04365	0.0630193
bacterial membrane	Polymyxin B	1	8	LpxC product	0.897321	-0.154696
bacterial membrane	Polymyxin B	1	8	LpxD product	0.0927036	-3.41575
bacterial membrane	Polymyxin B	1	8	LpxA product	1.0066	0.0109168
bacterial membrane	Polymyxin B	1	8	Lipid X	6.24982	2.64404
bacterial membrane	Polymyxin B	1	4	LpxC product	0.584524	-0.772199
bacterial membrane	Polymyxin B	1	4	LpxD product	0.0364558	-4.73867
bacterial membrane	Polymyxin B	1	4	LpxA product	0.99412	-0.00705786
bacterial membrane	Polymyxin B	1	4	Lipid X	1.09544	0.13283
bacterial membrane	Polymyxin B	1	2	LpxC product	0.644033	-0.632554
bacterial membrane	Polymyxin B	1	2	LpxD product	0.0309881	-4.96632
bacterial membrane	Polymyxin B	1	2	LpxA product	1.02092	0.0312791
bacterial membrane	Polymyxin B	1	2	Lipid X	0.742548	-0.427502
bacterial membrane	Polymyxin B	1	1	LpxC product	1.46029	0.547241
bacterial membrane	Polymyxin B	1	1	LpxD product	1.11906	0.16357
bacterial membrane	Polymyxin B	1	1	LpxA product	1.08592	0.12025
bacterial membrane	Polymyxin B	1	1	Lipid X	1.66693	0.738063
bacterial membrane	Polymyxin B	1	0.5	LpxC product	1.02371	0.0352136
bacterial membrane	Polymyxin B	1	0.5	LpxD product	1.01627	0.0246973
bacterial membrane	Polymyxin B	1	0.5	LpxA product	0.99293	-0.00878391
bacterial membrane	Polymyxin B	1	0.5	Lipid X	0.908397	-0.137018
bacterial membrane	Polymyxin B	1	0.25	LpxC product	1.13226	0.180479
bacterial membrane	Polymyxin B	1	0.25	LpxD product	0.999824	0.00118895
bacterial membrane	Polymyxin B	1	0.25	LpxA product	1.16734	0.224465
bacterial membrane	Polymyxin B	1	0.25	Lipid X	1.26785	0.34352
bacterial membrane	Polymyxin B	1	0.125	LpxC product	1.02291	0.0340911
bacterial membrane	Polymyxin B	1	0.125	LpxD product	1.14817	0.200592
bacterial membrane	Polymyxin B	1	0.125	LpxA product	1.06555	0.0929517
bacterial membrane	Polymyxin B	1	0.125	Lipid X	1.1267	0.173381
bacterial membrane	Polymyxin B	1	0.0625	LpxC product	1.17289	0.231292
bacterial membrane	Polymyxin B	1	0.0625	LpxD product	1.26774	0.343399
bacterial membrane	Polymyxin B	1	0.0625	LpxA product	1.01756	0.0265297
bacterial membrane	Polymyxin B	1	0.0625	Lipid X	0.961614	-0.0549704
RNA polymerase	Rifampicin	1	8	LpxC product	1.10176	0.141117
RNA polymerase	Rifampicin	1	8	LpxD product	1.12582	0.172262
RNA polymerase	Rifampicin	1	8	LpxA product	2.08078	1.05782
RNA polymerase	Rifampicin	1	8	Lipid X	1.09158	0.127744
RNA polymerase	Rifampicin	1	4	LpxC product	1.3917	0.477887
RNA polymerase	Rifampicin	1	4	LpxD product	1.07162	0.101144
RNA polymerase	Rifampicin	1	4	LpxA product	1.2224	0.2909
RNA polymerase	Rifampicin	1	4	Lipid X	1.40837	0.495046
RNA polymerase	Rifampicin	1	2	LpxC product	1.45591	0.542907
RNA polymerase	Rifampicin	1	2	LpxD product	1.01287	0.0198689
RNA polymerase	Rifampicin	1	2	LpxA product	1.1726	0.230938
RNA polymerase	Rifampicin	1	2	Lipid X	1.15008	0.20299
RNA polymerase	Rifampicin	1	1	LpxC product	1.28695	0.365077
RNA polymerase	Rifampicin	1	1	LpxD product	0.777994	-0.360316
RNA polymerase	Rifampicin	1	1	LpxA product	1.0503	0.0721777
RNA polymerase	Rifampicin	1	1	Lipid X	1.14744	0.19967
RNA polymerase	Rifampicin	1	0.5	LpxC product	1.40708	0.493731
RNA polymerase	Rifampicin	1	0.5	LpxD product	0.913928	-0.128271
RNA polymerase	Rifampicin	1	0.5	LpxA product	1.04559	0.0656924
RNA polymerase	Rifampicin	1	0.5	Lipid X	1.11125	0.153484
RNA polymerase	Rifampicin	1	0.25	LpxC product	1.25987	0.334423
RNA polymerase	Rifampicin	1	0.25	LpxD product	1.0332	0.0485195
RNA polymerase	Rifampicin	1	0.25	LpxA product	1.00387	0.00700987
RNA polymerase	Rifampicin	1	0.25	Lipid X	1.03006	0.0441279
RNA polymerase	Rifampicin	1	0.125	LpxC product	1.14856	0.201078
RNA polymerase	Rifampicin	1	0.125	LpxD product	1.02812	0.0414151
RNA polymerase	Rifampicin	1	0.125	LpxA product	0.872369	-0.195336
RNA polymerase	Rifampicin	1	0.125	Lipid X	0.866481	-0.205096
RNA polymerase	Rifampicin	1	0.0625	LpxC product	0.98966	-0.0135383
RNA polymerase	Rifampicin	1	0.0625	LpxD product	1.10727	0.148309
RNA polymerase	Rifampicin	1	0.0625	LpxA product	1.01031	0.0162298
RNA polymerase	Rifampicin	1	0.0625	Lipid X	0.825042	-0.275713
protein synthesis	Tetracycline	1	8	LpxC product	1.32333	0.405261
protein synthesis	Tetracycline	1	8	LpxD product	0.529634	-0.91421
protein synthesis	Tetracycline	1	8	LpxA product	1.67281	0.743137
protein synthesis	Tetracycline	1	8	Lipid X	0.89993	-0.150514
protein synthesis	Tetracycline	1	4	LpxC product	1.54774	0.631095
protein synthesis	Tetracycline	1	4	LpxD product	0.476101	-1.06763
protein synthesis	Tetracycline	1	4	LpxA product	1.86258	0.898077
protein synthesis	Tetracycline	1	4	Lipid X	0.812611	-0.297589
protein synthesis	Tetracycline	1	2	LpxC product	1.58752	0.667687
protein synthesis	Tetracycline	1	2	LpxD product	0.533657	-0.903314
protein synthesis	Tetracycline	1	2	LpxA product	2.29071	1.19643
protein synthesis	Tetracycline	1	2	Lipid X	0.917446	-0.122734
protein synthesis	Tetracycline	1	1	LpxC product	1.37483	0.460305
protein synthesis	Tetracycline	1	1	LpxD product	0.626555	-0.672185
protein synthesis	Tetracycline	1	1	LpxA product	2.51072	1.32867
protein synthesis	Tetracycline	1	1	Lipid X	0.687593	-0.538277
protein synthesis	Tetracycline	1	0.5	LpxC product	1.18028	0.240351
protein synthesis	Tetracycline	1	0.5	LpxD product	0.650461	-0.618249
protein synthesis	Tetracycline	1	0.5	LpxA product	2.18804	1.1303
protein synthesis	Tetracycline	1	0.5	Lipid X	0.98084	-0.02644
protein synthesis	Tetracycline	1	0.25	LpxC product	1.28008	0.357357
protein synthesis	Tetracycline	1	0.25	LpxD product	0.715966	-0.480023
protein synthesis	Tetracycline	1	0.25	LpxA product	1.90195	0.928236
protein synthesis	Tetracycline	1	0.25	Lipid X	1.01977	0.029655
protein synthesis	Tetracycline	1	0.125	LpxC product	1.08229	0.115422
protein synthesis	Tetracycline	1	0.125	LpxD product	0.768266	-0.378445
protein synthesis	Tetracycline	1	0.125	LpxA product	1.15648	0.210986
protein synthesis	Tetracycline	1	0.125	Lipid X	0.867521	-0.203367
protein synthesis	Tetracycline	1	0.0625	LpxC product	1.1989	0.262909
protein synthesis	Tetracycline	1	0.0625	LpxD product	1.32028	0.40194
protein synthesis	Tetracycline	1	0.0625	LpxA product	1.02539	0.0375846
protein synthesis	Tetracycline	1	0.0625	Lipid X	1.04998	0.0717373
FA synthesis	Triclosan	1	8	LpxC product	0.293086	-1.76569
FA synthesis	Triclosan	1	8	LpxD product	0.126256	-2.97419
FA synthesis	Triclosan	1	8	LpxA product	0.410334	-1.28162
FA synthesis	Triclosan	1	8	Lipid X	0.196595	-2.33938
FA synthesis	Triclosan	1	4	LpxC product	0.392038	-1.34726
FA synthesis	Triclosan	1	4	LpxD product	0.2037	-2.28842
FA synthesis	Triclosan	1	4	LpxA product	0.37483	-1.41185
FA synthesis	Triclosan	1	4	Lipid X	0.252217	-1.98155
FA synthesis	Triclosan	1	2	LpxC product	0.346544	-1.52473
FA synthesis	Triclosan	1	2	LpxD product	0.302828	-1.71867
FA synthesis	Triclosan	1	2	LpxA product	0.490875	-1.02364
FA synthesis	Triclosan	1	2	Lipid X	0.351964	-1.50241
FA synthesis	Triclosan	1	1	LpxC product	0.5269	-0.921664
FA synthesis	Triclosan	1	1	LpxD product	0.582353	-0.777558
FA synthesis	Triclosan	1	1	LpxA product	0.411026	-1.27919
FA synthesis	Triclosan	1	1	Lipid X	0.466511	-1.09693
FA synthesis	Triclosan	1	0.5	LpxC product	0.543789	-0.876231
FA synthesis	Triclosan	1	0.5	LpxD product	0.99178	-0.0104537
FA synthesis	Triclosan	1	0.5	LpxA product	0.408641	-1.28757
FA synthesis	Triclosan	1	0.5	Lipid X	0.705709	-0.500813
FA synthesis	Triclosan	1	0.25	LpxC product	0.899728	-0.150836
FA synthesis	Triclosan	1	0.25	LpxD product	1.62227	0.698901
FA synthesis	Triclosan	1	0.25	LpxA product	0.826028	-0.273992
FA synthesis	Triclosan	1	0.25	Lipid X	0.928644	-0.105249
FA synthesis	Triclosan	1	0.125	LpxC product	0.911209	-0.132563
FA synthesis	Triclosan	1	0.125	LpxD product	1.06807	0.0963619
FA synthesis	Triclosan	1	0.125	LpxA product	1.2174	0.284986
FA synthesis	Triclosan	1	0.125	Lipid X	0.900461	-0.149663
FA synthesis	Triclosan	1	0.0625	LpxC product	0.90867	-0.136585
FA synthesis	Triclosan	1	0.0625	LpxD product	1.36628	0.451312
FA synthesis	Triclosan	1	0.0625	LpxA product	1.13478	0.183686
FA synthesis	Triclosan	1	0.0625	Lipid X	0.867919	-0.202706
Folic acid synthesis	Trimethoprim	1	8	LpxC product	0.631618	-0.660594
Folic acid synthesis	Trimethoprim	1	8	LpxD product	0.637142	-0.64805
Folic acid synthesis	Trimethoprim	1	8	LpxA product	1.38526	0.471199
Folic acid synthesis	Trimethoprim	1	8	Lipid X	0.668485	-0.578877
Folic acid synthesis	Trimethoprim	1	4	LpxC product	0.625301	-0.675072
Folic acid synthesis	Trimethoprim	1	4	LpxD product	0.862277	-0.212105
Folic acid synthesis	Trimethoprim	1	4	LpxA product	1.25469	0.328483
Folic acid synthesis	Trimethoprim	1	4	Lipid X	0.775156	-0.365581
Folic acid synthesis	Trimethoprim	1	2	LpxC product	0.612323	-0.70528
Folic acid synthesis	Trimethoprim	1	2	LpxD product	0.633085	-0.657252
Folic acid synthesis	Trimethoprim	1	2	LpxA product	1.26869	0.344474
Folic acid synthesis	Trimethoprim	1	2	Lipid X	0.678764	-0.556895
Folic acid synthesis	Trimethoprim	1	1	LpxC product	0.67109	-0.573273
Folic acid synthesis	Trimethoprim	1	1	LpxD product	0.843801	-0.243316
Folic acid synthesis	Trimethoprim	1	1	LpxA product	1.41606	0.502903
Folic acid synthesis	Trimethoprim	1	1	Lipid X	0.716214	-0.479525
Folic acid synthesis	Trimethoprim	1	0.5	LpxC product	0.804128	-0.312709
Folic acid synthesis	Trimethoprim	1	0.5	LpxD product	0.973947	-0.0366038
Folic acid synthesis	Trimethoprim	1	0.5	LpxA product	1.65489	0.72761
Folic acid synthesis	Trimethoprim	1	0.5	Lipid X	0.957627	-0.0609588
Folic acid synthesis	Trimethoprim	1	0.25	LpxC product	0.720417	-0.471095
Folic acid synthesis	Trimethoprim	1	0.25	LpxD product	1.0908	0.126711
Folic acid synthesis	Trimethoprim	1	0.25	LpxA product	1.44196	0.529028
Folic acid synthesis	Trimethoprim	1	0.25	Lipid X	0.870249	-0.198843
Folic acid synthesis	Trimethoprim	1	0.125	LpxC product	0.754859	-0.403811
Folic acid synthesis	Trimethoprim	1	0.125	LpxD product	1.0037	0.00676901
Folic acid synthesis	Trimethoprim	1	0.125	LpxA product	1.31741	0.398799
Folic acid synthesis	Trimethoprim	1	0.125	Lipid X	0.97358	-0.0371471
Folic acid synthesis	Trimethoprim	1	0.0625	LpxC product	1.01174	0.0182683
Folic acid synthesis	Trimethoprim	1	0.0625	LpxD product	1.06433	0.0913031
Folic acid synthesis	Trimethoprim	1	0.0625	LpxA product	1.22369	0.292414
Folic acid synthesis	Trimethoprim	1	0.0625	Lipid X	0.961567	-0.0550416
cell wall (PBP3)	Aztreonam	2	8	LpxC product	1.09216	0.128502
cell wall (PBP3)	Aztreonam	2	8	LpxD product	0.738859	-0.434677
cell wall (PBP3)	Aztreonam	2	8	LpxA product	1.10927	0.150916
cell wall (PBP3)	Aztreonam	2	8	Lipid X	1.00034	0.00193782
cell wall (PBP3)	Aztreonam	2	4	LpxC product	1.30624	0.386523
cell wall (PBP3)	Aztreonam	2	4	LpxD product	0.983412	-0.0226658
cell wall (PBP3)	Aztreonam	2	4	LpxA product	1.27182	0.348025
cell wall (PBP3)	Aztreonam	2	4	Lipid X	1.38352	0.469382
cell wall (PBP3)	Aztreonam	2	2	LpxC product	1.2401	0.311614
cell wall (PBP3)	Aztreonam	2	2	LpxD product	0.798765	-0.322352
cell wall (PBP3)	Aztreonam	2	2	LpxA product	1.18357	0.24436
cell wall (PBP3)	Aztreonam	2	2	Lipid X	1.13967	0.18988
cell wall (PBP3)	Aztreonam	2	1	LpxC product	1.38368	0.469549
cell wall (PBP3)	Aztreonam	2	1	LpxD product	1.1167	0.160536
cell wall (PBP3)	Aztreonam	2	1	LpxA product	1.32867	0.411065
cell wall (PBP3)	Aztreonam	2	1	Lipid X	1.22108	0.289341
cell wall (PBP3)	Aztreonam	2	0.5	LpxC product	1.20486	0.270065
cell wall (PBP3)	Aztreonam	2	0.5	LpxD product	1.05524	0.0789398
cell wall (PBP3)	Aztreonam	2	0.5	LpxA product	1.17687	0.236181
cell wall (PBP3)	Aztreonam	2	0.5	Lipid X	1.22358	0.292284
cell wall (PBP3)	Aztreonam	2	0.25	LpxC product	1.42622	0.513205
cell wall (PBP3)	Aztreonam	2	0.25	LpxD product	1.60448	0.683006
cell wall (PBP3)	Aztreonam	2	0.25	LpxA product	1.33801	0.421162
cell wall (PBP3)	Aztreonam	2	0.25	Lipid X	2.14546	1.10196
cell wall (PBP3)	Aztreonam	2	0.125	LpxC product	1.14526	0.196932
cell wall (PBP3)	Aztreonam	2	0.125	LpxD product	0.904186	-0.143713
cell wall (PBP3)	Aztreonam	2	0.125	LpxA product	1.06457	0.0916236
cell wall (PBP3)	Aztreonam	2	0.125	Lipid X	0.969022	-0.0439102
cell wall (PBP3)	Aztreonam	2	0.0625	LpxC product	0.954966	-0.0649682
cell wall (PBP3)	Aztreonam	2	0.0625	LpxD product	0.750133	-0.41286
cell wall (PBP3)	Aztreonam	2	0.0625	LpxA product	0.915819	-0.125291
cell wall (PBP3)	Aztreonam	2	0.0625	Lipid X	0.708873	-0.494367
LpxCi	CHIR090	7	8	LpxC product	0.404283	-1.303
LpxCi	CHIR090	7	8	LpxD product	0.100571	-3.29944
LpxCi	CHIR090	7	8	LpxA product	7.00893	2.8094
LpxCi	CHIR090	7	8	Lipid X	0.829915	-0.267227
bacterial membrane	CTAB	2	8	LpxC product	1.29883	0.378326
bacterial membrane	CTAB	2	8	LpxD product	3.57085	1.83667
bacterial membrane	CTAB	2	8	LpxA product	0.618389	-0.691082
bacterial membrane	CTAB	2	8	Lipid X	5.36234	2.42313
bacterial membrane	CTAB	2	4	LpxC product	2.01405	1.01082
bacterial membrane	CTAB	2	4	LpxD product	12.5575	3.6506
bacterial membrane	CTAB	2	4	LpxA product	1.53282	0.617132
bacterial membrane	CTAB	2	4	Lipid X	18.6887	4.22417
bacterial membrane	CTAB	2	2	LpxC product	1.15671	0.21128
bacterial membrane	CTAB	2	2	LpxD product	1.86135	0.897122
bacterial membrane	CTAB	2	2	LpxA product	4.92716	2.30105
bacterial membrane	CTAB	2	2	Lipid X	3.45819	1.79043
bacterial membrane	CTAB	2	1	LpxC product	1.52399	0.608796
bacterial membrane	CTAB	2	1	LpxD product	2.13203	1.0929
bacterial membrane	CTAB	2	1	LpxA product	1.47151	0.55828
bacterial membrane	CTAB	2	1	Lipid X	2.55513	1.35396
bacterial membrane	CTAB	2	0.5	LpxC product	1.59935	0.678384
bacterial membrane	CTAB	2	0.5	LpxD product	1.45195	0.538986
bacterial membrane	CTAB	2	0.5	LpxA product	1.35904	0.443652
bacterial membrane	CTAB	2	0.5	Lipid X	1.6197	0.696616
bacterial membrane	CTAB	2	0.25	LpxC product	1.31101	0.391783
bacterial membrane	CTAB	2	0.25	LpxD product	1.15447	0.208482
bacterial membrane	CTAB	2	0.25	LpxA product	1.24898	0.321908
bacterial membrane	CTAB	2	0.25	Lipid X	1.21037	0.276639
bacterial membrane	CTAB	2	0.125	LpxC product	1.06513	0.0923833
bacterial membrane	CTAB	2	0.125	LpxD product	1.07933	0.111467
bacterial membrane	CTAB	2	0.125	LpxA product	0.874772	-0.191374
bacterial membrane	CTAB	2	0.125	Lipid X	1.20747	0.273181
bacterial membrane	CTAB	2	0.0625	LpxC product	4.0682	2.02474
bacterial membrane	CTAB	2	0.0625	LpxD product	0.71679	-0.478366
bacterial membrane	CTAB	2	0.0625	LpxA product	0.803328	-0.314143
bacterial membrane	CTAB	2	0.0625	Lipid X	0.758435	-0.397001
FA synthesis	Cerulenin	2	8	LpxC product	1.35042	0.434479
FA synthesis	Cerulenin	2	8	LpxD product	0.705919	-0.500382
FA synthesis	Cerulenin	2	8	LpxA product	1.62907	0.704937
FA synthesis	Cerulenin	2	8	Lipid X	0.769696	-0.375766
FA synthesis	Cerulenin	2	4	LpxC product	1.49163	0.577857
FA synthesis	Cerulenin	2	4	LpxD product	1.51677	0.601955
FA synthesis	Cerulenin	2	4	LpxA product	4.48879	2.16665
FA synthesis	Cerulenin	2	4	Lipid X	0.88828	-0.169291
FA synthesis	Cerulenin	2	2	LpxC product	1.34455	0.428198
FA synthesis	Cerulenin	2	2	LpxD product	3.2862	1.71686
FA synthesis	Cerulenin	2	2	LpxA product	6.58679	2.71979
FA synthesis	Cerulenin	2	2	Lipid X	1.33813	0.421293
FA synthesis	Cerulenin	2	1	LpxC product	1.66243	0.734158
FA synthesis	Cerulenin	2	1	LpxD product	3.34532	1.74257
FA synthesis	Cerulenin	2	1	LpxA product	5.55726	2.47463
FA synthesis	Cerulenin	2	1	Lipid X	1.3676	0.452705
FA synthesis	Cerulenin	2	0.5	LpxC product	1.37832	0.463953
FA synthesis	Cerulenin	2	0.5	LpxD product	2.67682	1.42106
FA synthesis	Cerulenin	2	0.5	LpxA product	3.05415	1.61124
FA synthesis	Cerulenin	2	0.5	Lipid X	1.24844	0.321287
FA synthesis	Cerulenin	2	0.25	LpxC product	1.04931	0.0708118
FA synthesis	Cerulenin	2	0.25	LpxD product	2.01454	1.01116
FA synthesis	Cerulenin	2	0.25	LpxA product	2.05171	1.03753
FA synthesis	Cerulenin	2	0.25	Lipid X	1.04507	0.0649728
FA synthesis	Cerulenin	2	0.125	LpxC product	1.0784	0.110224
FA synthesis	Cerulenin	2	0.125	LpxD product	1.48904	0.575351
FA synthesis	Cerulenin	2	0.125	LpxA product	1.69871	0.765292
FA synthesis	Cerulenin	2	0.125	Lipid X	0.988826	-0.0147527
FA synthesis	Cerulenin	2	0.0625	LpxC product	1.08938	0.124837
FA synthesis	Cerulenin	2	0.0625	LpxD product	1.21578	0.283063
FA synthesis	Cerulenin	2	0.0625	LpxA product	1.391	0.477163
FA synthesis	Cerulenin	2	0.0625	Lipid X	0.79906	-0.321821
bacterial membrane	Chlorhexidine	2	8	LpxC product	1.02806	0.0413237
bacterial membrane	Chlorhexidine	2	8	LpxD product	0.253737	-1.97292
bacterial membrane	Chlorhexidine	2	8	LpxA product	0.404902	-1.30079
bacterial membrane	Chlorhexidine	2	8	Lipid X	34.062	5.09013
bacterial membrane	Chlorhexidine	2	4	LpxC product	0.183358	-2.43941
bacterial membrane	Chlorhexidine	2	4	LpxD product	0.0283871	-5.08868
bacterial membrane	Chlorhexidine	2	4	LpxA product	0.176453	-2.49449
bacterial membrane	Chlorhexidine	2	4	Lipid X	7.54559	2.91583
bacterial membrane	Chlorhexidine	2	2	LpxC product	1.06867	0.0971719
bacterial membrane	Chlorhexidine	2	2	LpxD product	1.29377	0.372696
bacterial membrane	Chlorhexidine	2	2	LpxA product	1.38172	0.467509
bacterial membrane	Chlorhexidine	2	2	Lipid X	1.88535	0.9156
bacterial membrane	Chlorhexidine	2	1	LpxC product	1.49796	0.583964
bacterial membrane	Chlorhexidine	2	1	LpxD product	1.65075	0.723996
bacterial membrane	Chlorhexidine	2	1	LpxA product	1.38804	0.474087
bacterial membrane	Chlorhexidine	2	1	Lipid X	1.34765	0.431514
bacterial membrane	Chlorhexidine	2	0.5	LpxC product	1.20183	0.266431
bacterial membrane	Chlorhexidine	2	0.5	LpxD product	1.15689	0.211502
bacterial membrane	Chlorhexidine	2	0.5	LpxA product	0.988307	-0.0155095
bacterial membrane	Chlorhexidine	2	0.5	Lipid X	1.08922	0.124619
bacterial membrane	Chlorhexidine	2	0.25	LpxC product	1.03956	0.057356
bacterial membrane	Chlorhexidine	2	0.25	LpxD product	1.07778	0.109405
bacterial membrane	Chlorhexidine	2	0.25	LpxA product	1.07313	0.103173
bacterial membrane	Chlorhexidine	2	0.25	Lipid X	0.847008	-0.23785
bacterial membrane	Chlorhexidine	2	0.125	LpxC product	1.04554	0.0656302
bacterial membrane	Chlorhexidine	2	0.125	LpxD product	0.987917	-0.0160782
bacterial membrane	Chlorhexidine	2	0.125	LpxA product	0.983421	-0.0226533
bacterial membrane	Chlorhexidine	2	0.125	Lipid X	0.804337	-0.312335
bacterial membrane	Chlorhexidine	2	0.0625	LpxC product	1.10238	0.141926
bacterial membrane	Chlorhexidine	2	0.0625	LpxD product	0.816725	-0.290313
bacterial membrane	Chlorhexidine	2	0.0625	LpxA product	0.970909	-0.0411074
bacterial membrane	Chlorhexidine	2	0.0625	Lipid X	0.878966	-0.184481
gyrase (FQ)	Ciprofloxacin	2	8	LpxC product	0.474704	-1.07186
gyrase (FQ)	Ciprofloxacin	2	8	LpxD product	0.469966	-1.08631
gyrase (FQ)	Ciprofloxacin	2	8	LpxA product	0.591638	-0.754776
gyrase (FQ)	Ciprofloxacin	2	8	Lipid X	0.437022	-1.19093
gyrase (FQ)	Ciprofloxacin	2	4	LpxC product	0.622056	-0.682566
gyrase (FQ)	Ciprofloxacin	2	4	LpxD product	0.577048	-0.790738
gyrase (FQ)	Ciprofloxacin	2	4	LpxA product	0.691189	-0.530763
gyrase (FQ)	Ciprofloxacin	2	4	Lipid X	0.551235	-0.856646
gyrase (FQ)	Ciprofloxacin	2	2	LpxC product	0.516722	-0.949751
gyrase (FQ)	Ciprofloxacin	2	2	LpxD product	0.874044	-0.192572
gyrase (FQ)	Ciprofloxacin	2	2	LpxA product	0.747868	-0.417216
gyrase (FQ)	Ciprofloxacin	2	2	Lipid X	0.712045	-0.487934
gyrase (FQ)	Ciprofloxacin	2	1	LpxC product	0.756253	-0.401153
gyrase (FQ)	Ciprofloxacin	2	1	LpxD product	1.02815	0.0414523
gyrase (FQ)	Ciprofloxacin	2	1	LpxA product	0.82684	-0.272576
gyrase (FQ)	Ciprofloxacin	2	1	Lipid X	0.870702	-0.198092
gyrase (FQ)	Ciprofloxacin	2	0.5	LpxC product	0.76509	-0.384415
gyrase (FQ)	Ciprofloxacin	2	0.5	LpxD product	1.07426	0.104683
gyrase (FQ)	Ciprofloxacin	2	0.5	LpxA product	0.851917	-0.229523
gyrase (FQ)	Ciprofloxacin	2	0.5	Lipid X	0.78774	-0.342379
gyrase (FQ)	Ciprofloxacin	2	0.25	LpxC product	0.752226	-0.408845
gyrase (FQ)	Ciprofloxacin	2	0.25	LpxD product	0.968737	-0.0443344
gyrase (FQ)	Ciprofloxacin	2	0.25	LpxA product	0.741631	-0.429283
gyrase (FQ)	Ciprofloxacin	2	0.25	Lipid X	0.842083	-0.246253
gyrase (FQ)	Ciprofloxacin	2	0.125	LpxC product	0.848556	-0.235219
gyrase (FQ)	Ciprofloxacin	2	0.125	LpxD product	1.12361	0.169421
gyrase (FQ)	Ciprofloxacin	2	0.125	LpxA product	0.808878	-0.304223
gyrase (FQ)	Ciprofloxacin	2	0.125	Lipid X	0.933771	-0.0973154
gyrase (FQ)	Ciprofloxacin	2	0.0625	LpxC product	0.96458	-0.0505325
gyrase (FQ)	Ciprofloxacin	2	0.0625	LpxD product	0.838865	-0.251771
gyrase (FQ)	Ciprofloxacin	2	0.0625	LpxA product	0.788477	-0.341031
gyrase (FQ)	Ciprofloxacin	2	0.0625	Lipid X	0.831196	-0.265005
bacterial membrane	Colistin	2	8	LpxC product	0.883623	-0.176865
bacterial membrane	Colistin	2	8	LpxD product	0.12836	-2.95054
bacterial membrane	Colistin	2	8	LpxA product	1.18913	0.251117
bacterial membrane	Colistin	2	8	Lipid X	2.47409	1.30748
bacterial membrane	Colistin	2	4	LpxC product	0.924529	-0.11165
bacterial membrane	Colistin	2	4	LpxD product	0.030569	-4.98535
bacterial membrane	Colistin	2	4	LpxA product	1.06318	0.0897417
bacterial membrane	Colistin	2	4	Lipid X	0.852692	-0.228213
bacterial membrane	Colistin	2	2	LpxC product	0.840423	-0.249097
bacterial membrane	Colistin	2	2	LpxD product	0.0170154	-5.79463
bacterial membrane	Colistin	2	2	LpxA product	0.909634	-0.135057
bacterial membrane	Colistin	2	2	Lipid X	0.612077	-0.70586
bacterial membrane	Colistin	2	1	LpxC product	1.30283	0.38276
bacterial membrane	Colistin	2	1	LpxD product	0.902309	-0.146709
bacterial membrane	Colistin	2	1	LpxA product	1.24405	0.316204
bacterial membrane	Colistin	2	1	Lipid X	1.46106	0.548001
bacterial membrane	Colistin	2	0.5	LpxC product	1.16757	0.224741
bacterial membrane	Colistin	2	0.5	LpxD product	0.85408	-0.225869
bacterial membrane	Colistin	2	0.5	LpxA product	1.0507	0.0727275
bacterial membrane	Colistin	2	0.5	Lipid X	1.34683	0.430642
bacterial membrane	Colistin	2	0.25	LpxC product	1.12971	0.177231
bacterial membrane	Colistin	2	0.25	LpxD product	0.919962	-0.118787
bacterial membrane	Colistin	2	0.25	LpxA product	1.08811	0.123146
bacterial membrane	Colistin	2	0.25	Lipid X	1.02759	0.0406717
bacterial membrane	Colistin	2	0.125	LpxC product	1.11341	0.156276
bacterial membrane	Colistin	2	0.125	LpxD product	1.06121	0.0870623
bacterial membrane	Colistin	2	0.125	LpxA product	0.938254	-0.0904133
bacterial membrane	Colistin	2	0.125	Lipid X	1.10337	0.143223
bacterial membrane	Colistin	2	0.0625	LpxC product	1.0748	0.105412
bacterial membrane	Colistin	2	0.0625	LpxD product	0.921016	-0.117137
bacterial membrane	Colistin	2	0.0625	LpxA product	0.848945	-0.234559
bacterial membrane	Colistin	2	0.0625	Lipid X	0.993598	-0.00781395
protein synthesis	Kanamycin	2	8	LpxC product	1.03664	0.0533044
protein synthesis	Kanamycin	2	8	LpxD product	1.30286	0.382788
protein synthesis	Kanamycin	2	8	LpxA product	1.07681	0.108102
protein synthesis	Kanamycin	2	8	Lipid X	1.09698	0.134846
protein synthesis	Kanamycin	2	4	LpxC product	1.00496	0.00857115
protein synthesis	Kanamycin	2	4	LpxD product	1.14796	0.200327
protein synthesis	Kanamycin	2	4	LpxA product	0.982531	-0.023957
protein synthesis	Kanamycin	2	4	Lipid X	0.875945	-0.189442
protein synthesis	Kanamycin	2	2	LpxC product	0.878209	-0.185722
protein synthesis	Kanamycin	2	2	LpxD product	1.12068	0.165659
protein synthesis	Kanamycin	2	2	LpxA product	1.0309	0.0452986
protein synthesis	Kanamycin	2	2	Lipid X	1.209	0.275002
protein synthesis	Kanamycin	2	1	LpxC product	1.00515	0.0088399
protein synthesis	Kanamycin	2	1	LpxD product	1.14659	0.198605
protein synthesis	Kanamycin	2	1	LpxA product	1.00092	0.00276985
protein synthesis	Kanamycin	2	1	Lipid X	1.31336	0.394357
protein synthesis	Kanamycin	2	0.5	LpxC product	0.985408	-0.0197436
protein synthesis	Kanamycin	2	0.5	LpxD product	1.17153	0.229622
protein synthesis	Kanamycin	2	0.5	LpxA product	1.03428	0.0500151
protein synthesis	Kanamycin	2	0.5	Lipid X	1.15488	0.208989
protein synthesis	Kanamycin	2	0.25	LpxC product	1.1166	0.160408
protein synthesis	Kanamycin	2	0.25	LpxD product	0.995329	-0.00530523
protein synthesis	Kanamycin	2	0.25	LpxA product	0.991862	-0.0103348
protein synthesis	Kanamycin	2	0.25	Lipid X	0.982409	-0.0241359
protein synthesis	Kanamycin	2	0.125	LpxC product	1.03713	0.0539828
protein synthesis	Kanamycin	2	0.125	LpxD product	1.00484	0.00839888
protein synthesis	Kanamycin	2	0.125	LpxA product	0.908896	-0.136226
protein synthesis	Kanamycin	2	0.125	Lipid X	1.12607	0.172579
protein synthesis	Kanamycin	2	0.0625	LpxC product	0.917465	-0.122704
protein synthesis	Kanamycin	2	0.0625	LpxD product	0.908784	-0.136405
protein synthesis	Kanamycin	2	0.0625	LpxA product	0.876155	-0.189096
protein synthesis	Kanamycin	2	0.0625	Lipid X	0.963008	-0.0528826
gyrase (FQ)	Levofloxacin	2	8	LpxC product	0.652711	-0.613274
gyrase (FQ)	Levofloxacin	2	8	LpxD product	0.457776	-1.12414
gyrase (FQ)	Levofloxacin	2	8	LpxA product	0.67321	-0.568731
gyrase (FQ)	Levofloxacin	2	8	Lipid X	0.4418	-1.17527
gyrase (FQ)	Levofloxacin	2	4	LpxC product	0.620336	-0.686554
gyrase (FQ)	Levofloxacin	2	4	LpxD product	0.596409	-0.74321
gyrase (FQ)	Levofloxacin	2	4	LpxA product	0.702858	-0.506644
gyrase (FQ)	Levofloxacin	2	4	Lipid X	0.616031	-0.696585
gyrase (FQ)	Levofloxacin	2	2	LpxC product	0.628368	-0.668025
gyrase (FQ)	Levofloxacin	2	2	LpxD product	0.831736	-0.264069
gyrase (FQ)	Levofloxacin	2	2	LpxA product	0.822636	-0.279921
gyrase (FQ)	Levofloxacin	2	2	Lipid X	0.608975	-0.713177
gyrase (FQ)	Levofloxacin	2	1	LpxC product	0.675742	-0.563321
gyrase (FQ)	Levofloxacin	2	1	LpxD product	1.00588	0.00989391
gyrase (FQ)	Levofloxacin	2	1	LpxA product	0.824451	-0.276745
gyrase (FQ)	Levofloxacin	2	1	Lipid X	0.814339	-0.294528
gyrase (FQ)	Levofloxacin	2	0.5	LpxC product	0.901429	-0.148115
gyrase (FQ)	Levofloxacin	2	0.5	LpxD product	0.977039	-0.0320367
gyrase (FQ)	Levofloxacin	2	0.5	LpxA product	0.890005	-0.166494
gyrase (FQ)	Levofloxacin	2	0.5	Lipid X	1.0339	0.0494958
gyrase (FQ)	Levofloxacin	2	0.25	LpxC product	0.851622	-0.230022
gyrase (FQ)	Levofloxacin	2	0.25	LpxD product	0.89194	-0.163365
gyrase (FQ)	Levofloxacin	2	0.25	LpxA product	0.837645	-0.253869
gyrase (FQ)	Levofloxacin	2	0.25	Lipid X	0.831565	-0.264366
gyrase (FQ)	Levofloxacin	2	0.125	LpxC product	0.907821	-0.137932
gyrase (FQ)	Levofloxacin	2	0.125	LpxD product	1.01976	0.0296398
gyrase (FQ)	Levofloxacin	2	0.125	LpxA product	0.862667	-0.211454
gyrase (FQ)	Levofloxacin	2	0.125	Lipid X	1.00192	0.00421319
gyrase (FQ)	Levofloxacin	2	0.0625	LpxC product	1.11686	0.160735
gyrase (FQ)	Levofloxacin	2	0.0625	LpxD product	1.13069	0.178476
gyrase (FQ)	Levofloxacin	2	0.0625	LpxA product	0.937448	-0.0916515
gyrase (FQ)	Levofloxacin	2	0.0625	Lipid X	1.21618	0.283547
cell wall (PBP2)	Mecillinam	2	8	LpxC product	1.41664	0.503488
cell wall (PBP2)	Mecillinam	2	8	LpxD product	1.43811	0.525176
cell wall (PBP2)	Mecillinam	2	8	LpxA product	1.82774	0.870849
cell wall (PBP2)	Mecillinam	2	8	Lipid X	1.21324	0.280049
cell wall (PBP2)	Mecillinam	2	4	LpxC product	1.15815	0.213065
cell wall (PBP2)	Mecillinam	2	4	LpxD product	1.43856	0.52563
cell wall (PBP2)	Mecillinam	2	4	LpxA product	1.58041	0.661209
cell wall (PBP2)	Mecillinam	2	4	Lipid X	1.39315	0.479384
cell wall (PBP2)	Mecillinam	2	2	LpxC product	1.25253	0.326001
cell wall (PBP2)	Mecillinam	2	2	LpxD product	1.05332	0.0763186
cell wall (PBP2)	Mecillinam	2	2	LpxA product	1.57614	0.657308
cell wall (PBP2)	Mecillinam	2	2	Lipid X	1.2662	0.341645
cell wall (PBP2)	Mecillinam	2	1	LpxC product	1.10066	0.139681
cell wall (PBP2)	Mecillinam	2	1	LpxD product	1.18963	0.251727
cell wall (PBP2)	Mecillinam	2	1	LpxA product	1.35067	0.434743
cell wall (PBP2)	Mecillinam	2	1	Lipid X	1.20385	0.268854
cell wall (PBP2)	Mecillinam	2	0.5	LpxC product	1.11991	0.164668
cell wall (PBP2)	Mecillinam	2	0.5	LpxD product	1.22694	0.296245
cell wall (PBP2)	Mecillinam	2	0.5	LpxA product	1.22211	0.290551
cell wall (PBP2)	Mecillinam	2	0.5	Lipid X	1.22017	0.288266
cell wall (PBP2)	Mecillinam	2	0.25	LpxC product	1.04694	0.0675575
cell wall (PBP2)	Mecillinam	2	0.25	LpxD product	0.961552	-0.0550643
cell wall (PBP2)	Mecillinam	2	0.25	LpxA product	1.10391	0.143929
cell wall (PBP2)	Mecillinam	2	0.25	Lipid X	1.23456	0.305163
cell wall (PBP2)	Mecillinam	2	0.125	LpxC product	0.988423	-0.0153409
cell wall (PBP2)	Mecillinam	2	0.125	LpxD product	0.969035	-0.0438916
cell wall (PBP2)	Mecillinam	2	0.125	LpxA product	1.09633	0.134
cell wall (PBP2)	Mecillinam	2	0.125	Lipid X	0.937984	-0.0908269
cell wall (PBP2)	Mecillinam	2	0.0625	LpxC product	0.955102	-0.0647641
cell wall (PBP2)	Mecillinam	2	0.0625	LpxD product	0.841322	-0.247555
cell wall (PBP2)	Mecillinam	2	0.0625	LpxA product	1.02434	0.0361066
cell wall (PBP2)	Mecillinam	2	0.0625	Lipid X	0.963479	-0.0521787
cell wall (PBP2/3)	Meropenem	2	8	LpxC product	1.45767	0.544656
cell wall (PBP2/3)	Meropenem	2	8	LpxD product	1.29936	0.378906
cell wall (PBP2/3)	Meropenem	2	8	LpxA product	1.74449	0.803628
cell wall (PBP2/3)	Meropenem	2	8	Lipid X	1.57523	0.656479
cell wall (PBP2/3)	Meropenem	2	4	LpxC product	1.01649	0.0250119
cell wall (PBP2/3)	Meropenem	2	4	LpxD product	0.919824	-0.119002
cell wall (PBP2/3)	Meropenem	2	4	LpxA product	1.24447	0.316693
cell wall (PBP2/3)	Meropenem	2	4	Lipid X	1.13496	0.18391
cell wall (PBP2/3)	Meropenem	2	2	LpxC product	0.940751	-0.0865826
cell wall (PBP2/3)	Meropenem	2	2	LpxD product	0.864114	-0.209038
cell wall (PBP2/3)	Meropenem	2	2	LpxA product	1.19724	0.260918
cell wall (PBP2/3)	Meropenem	2	2	Lipid X	1.04729	0.0680415
cell wall (PBP2/3)	Meropenem	2	1	LpxC product	0.926829	-0.10807
cell wall (PBP2/3)	Meropenem	2	1	LpxD product	0.904038	-0.14395
cell wall (PBP2/3)	Meropenem	2	1	LpxA product	1.05028	0.0721453
cell wall (PBP2/3)	Meropenem	2	1	Lipid X	0.978735	-0.0295365
cell wall (PBP2/3)	Meropenem	2	0.5	LpxC product	1.08642	0.120907
cell wall (PBP2/3)	Meropenem	2	0.5	LpxD product	1.12418	0.170151
cell wall (PBP2/3)	Meropenem	2	0.5	LpxA product	1.13224	0.180457
cell wall (PBP2/3)	Meropenem	2	0.5	Lipid X	0.971986	-0.0395086
cell wall (PBP2/3)	Meropenem	2	0.25	LpxC product	0.912324	-0.130801
cell wall (PBP2/3)	Meropenem	2	0.25	LpxD product	0.916987	-0.123454
cell wall (PBP2/3)	Meropenem	2	0.25	LpxA product	1.06111	0.0869382
cell wall (PBP2/3)	Meropenem	2	0.25	Lipid X	0.837955	-0.253334
cell wall (PBP2/3)	Meropenem	2	0.125	LpxC product	0.830766	-0.26575
cell wall (PBP2/3)	Meropenem	2	0.125	LpxD product	0.683762	-0.546326
cell wall (PBP2/3)	Meropenem	2	0.125	LpxA product	0.878539	-0.18518
cell wall (PBP2/3)	Meropenem	2	0.125	Lipid X	0.568377	-0.812545
cell wall (PBP2/3)	Meropenem	2	0.0625	LpxC product	0.690718	-0.531743
cell wall (PBP2/3)	Meropenem	2	0.0625	LpxD product	0.73679	-0.438719
cell wall (PBP2/3)	Meropenem	2	0.0625	LpxA product	0.861523	-0.213365
cell wall (PBP2/3)	Meropenem	2	0.0625	Lipid X	0.70102	-0.510415
LpxHi	ChemDiv C324-2728	7	8	LpxC product	4.15814	2.05628
LpxHi	ChemDiv C324-2728	7	8	LpxD product	125.002	6.96581
LpxHi	ChemDiv C324-2728	7	8	LpxA product	0.656062	-0.605899
LpxHi	ChemDiv C324-2728	7	8	Lipid X	16.5961	4.05286
LpxDi	ChemDiv 6359-0284	7	8	LpxC product	118.949	6.89421
LpxDi	ChemDiv 6359-0284	7	8	LpxD product	1.07301	0.103001
LpxDi	ChemDiv 6359-0284	7	8	LpxA product	2.30155	1.20324
LpxDi	ChemDiv 6359-0284	7	8	Lipid X	4.0655	2.02379
gyrase (ATPase)	Novobiocin	2	8	LpxC product	0.365795	-1.44696
gyrase (ATPase)	Novobiocin	2	8	LpxD product	0.322225	-1.62939
gyrase (ATPase)	Novobiocin	2	8	LpxA product	0.928695	-0.105171
gyrase (ATPase)	Novobiocin	2	8	Lipid X	0.466296	-1.09759
gyrase (ATPase)	Novobiocin	2	4	LpxC product	0.402411	-1.30968
gyrase (ATPase)	Novobiocin	2	4	LpxD product	0.313588	-1.66846
gyrase (ATPase)	Novobiocin	2	4	LpxA product	0.795674	-0.327938
gyrase (ATPase)	Novobiocin	2	4	Lipid X	0.60407	-0.724825
gyrase (ATPase)	Novobiocin	2	2	LpxC product	0.595246	-0.746021
gyrase (ATPase)	Novobiocin	2	2	LpxD product	0.433476	-1.20265
gyrase (ATPase)	Novobiocin	2	2	LpxA product	1.09174	0.127949
gyrase (ATPase)	Novobiocin	2	2	Lipid X	0.52491	-0.927113
gyrase (ATPase)	Novobiocin	2	1	LpxC product	0.527936	-0.918834
gyrase (ATPase)	Novobiocin	2	1	LpxD product	0.48788	-1.03245
gyrase (ATPase)	Novobiocin	2	1	LpxA product	1.10495	0.145287
gyrase (ATPase)	Novobiocin	2	1	Lipid X	0.72107	-0.46979
gyrase (ATPase)	Novobiocin	2	0.5	LpxC product	0.570215	-0.807893
gyrase (ATPase)	Novobiocin	2	0.5	LpxD product	0.680719	-0.55275
gyrase (ATPase)	Novobiocin	2	0.5	LpxA product	1.27229	0.348564
gyrase (ATPase)	Novobiocin	2	0.5	Lipid X	0.948396	-0.0749187
gyrase (ATPase)	Novobiocin	2	0.25	LpxC product	0.865566	-0.206618
gyrase (ATPase)	Novobiocin	2	0.25	LpxD product	0.700512	-0.511461
gyrase (ATPase)	Novobiocin	2	0.25	LpxA product	1.16536	0.222013
gyrase (ATPase)	Novobiocin	2	0.25	Lipid X	0.890191	-0.166194
gyrase (ATPase)	Novobiocin	2	0.125	LpxC product	0.839273	-0.25107
gyrase (ATPase)	Novobiocin	2	0.125	LpxD product	0.801178	-0.318006
gyrase (ATPase)	Novobiocin	2	0.125	LpxA product	0.978252	-0.0302475
gyrase (ATPase)	Novobiocin	2	0.125	Lipid X	0.995693	-0.00477946
gyrase (ATPase)	Novobiocin	2	0.0625	LpxC product	0.796278	-0.326846
gyrase (ATPase)	Novobiocin	2	0.0625	LpxD product	0.812458	-0.297859
gyrase (ATPase)	Novobiocin	2	0.0625	LpxA product	0.960584	-0.0565151
gyrase (ATPase)	Novobiocin	2	0.0625	Lipid X	0.86448	-0.208428
bacterial membrane	Polymyxin B	2	8	LpxC product	0.71606	-0.479833
bacterial membrane	Polymyxin B	2	8	LpxD product	0.0230651	-5.37692
bacterial membrane	Polymyxin B	2	8	LpxA product	0.941067	-0.086099
bacterial membrane	Polymyxin B	2	8	Lipid X	3.00548	1.58808
bacterial membrane	Polymyxin B	2	4	LpxC product	0.802007	-0.316516
bacterial membrane	Polymyxin B	2	4	LpxD product	0.0173345	-5.76929
bacterial membrane	Polymyxin B	2	4	LpxA product	1.04234	0.0612114
bacterial membrane	Polymyxin B	2	4	Lipid X	1.05191	0.0743823
bacterial membrane	Polymyxin B	2	2	LpxC product	1.46799	0.554821
bacterial membrane	Polymyxin B	2	2	LpxD product	0.997287	-0.00247298
bacterial membrane	Polymyxin B	2	2	LpxA product	1.17082	0.228755
bacterial membrane	Polymyxin B	2	2	Lipid X	1.24399	0.316131
bacterial membrane	Polymyxin B	2	1	LpxC product	1.47564	0.562315
bacterial membrane	Polymyxin B	2	1	LpxD product	0.941971	-0.0847142
bacterial membrane	Polymyxin B	2	1	LpxA product	1.14588	0.197712
bacterial membrane	Polymyxin B	2	1	Lipid X	1.48727	0.573635
bacterial membrane	Polymyxin B	2	0.5	LpxC product	1.14708	0.199217
bacterial membrane	Polymyxin B	2	0.5	LpxD product	0.908206	-0.137321
bacterial membrane	Polymyxin B	2	0.5	LpxA product	0.935271	-0.095002
bacterial membrane	Polymyxin B	2	0.5	Lipid X	1.15098	0.204119
bacterial membrane	Polymyxin B	2	0.25	LpxC product	0.981411	-0.0256011
bacterial membrane	Polymyxin B	2	0.25	LpxD product	0.884844	-0.174875
bacterial membrane	Polymyxin B	2	0.25	LpxA product	1.03601	0.0524301
bacterial membrane	Polymyxin B	2	0.25	Lipid X	1.12039	0.165282
bacterial membrane	Polymyxin B	2	0.125	LpxC product	1.25659	0.330664
bacterial membrane	Polymyxin B	2	0.125	LpxD product	1.10773	0.148908
bacterial membrane	Polymyxin B	2	0.125	LpxA product	0.979794	-0.0279779
bacterial membrane	Polymyxin B	2	0.125	Lipid X	1.19971	0.263892
bacterial membrane	Polymyxin B	2	0.0625	LpxC product	0.979255	-0.0287707
bacterial membrane	Polymyxin B	2	0.0625	LpxD product	0.93755	-0.0914944
bacterial membrane	Polymyxin B	2	0.0625	LpxA product	0.999172	0.000247716
bacterial membrane	Polymyxin B	2	0.0625	Lipid X	0.921643	-0.116156
RNA polymerase	Rifampicin	2	8	LpxC product	0.886484	-0.172206
RNA polymerase	Rifampicin	2	8	LpxD product	0.760949	-0.392234
RNA polymerase	Rifampicin	2	8	LpxA product	2.01518	1.01163
RNA polymerase	Rifampicin	2	8	Lipid X	0.947927	-0.0756313
RNA polymerase	Rifampicin	2	4	LpxC product	1.53286	0.617171
RNA polymerase	Rifampicin	2	4	LpxD product	1.05716	0.0815567
RNA polymerase	Rifampicin	2	4	LpxA product	1.26454	0.339758
RNA polymerase	Rifampicin	2	4	Lipid X	1.11015	0.152054
RNA polymerase	Rifampicin	2	2	LpxC product	1.32009	0.401724
RNA polymerase	Rifampicin	2	2	LpxD product	1.03396	0.049571
RNA polymerase	Rifampicin	2	2	LpxA product	1.09862	0.136999
RNA polymerase	Rifampicin	2	2	Lipid X	1.18037	0.240466
RNA polymerase	Rifampicin	2	1	LpxC product	1.33762	0.420747
RNA polymerase	Rifampicin	2	1	LpxD product	0.936039	-0.0938188
RNA polymerase	Rifampicin	2	1	LpxA product	0.962011	-0.0543763
RNA polymerase	Rifampicin	2	1	Lipid X	1.1807	0.240859
RNA polymerase	Rifampicin	2	0.5	LpxC product	1.40329	0.489841
RNA polymerase	Rifampicin	2	0.5	LpxD product	0.97921	-0.0288378
RNA polymerase	Rifampicin	2	0.5	LpxA product	1.0165	0.0250245
RNA polymerase	Rifampicin	2	0.5	Lipid X	0.924184	-0.112188
RNA polymerase	Rifampicin	2	0.25	LpxC product	1.20008	0.264335
RNA polymerase	Rifampicin	2	0.25	LpxD product	1.18155	0.241904
RNA polymerase	Rifampicin	2	0.25	LpxA product	0.891077	-0.164759
RNA polymerase	Rifampicin	2	0.25	Lipid X	1.13723	0.186786
RNA polymerase	Rifampicin	2	0.125	LpxC product	1.02624	0.0387738
RNA polymerase	Rifampicin	2	0.125	LpxD product	1.1372	0.186759
RNA polymerase	Rifampicin	2	0.125	LpxA product	0.786062	-0.345452
RNA polymerase	Rifampicin	2	0.125	Lipid X	0.866541	-0.204996
RNA polymerase	Rifampicin	2	0.0625	LpxC product	1.1073	0.148348
RNA polymerase	Rifampicin	2	0.0625	LpxD product	1.01335	0.020555
RNA polymerase	Rifampicin	2	0.0625	LpxA product	0.865061	-0.207459
RNA polymerase	Rifampicin	2	0.0625	Lipid X	0.942893	-0.083305
protein synthesis	Tetracycline	2	8	LpxC product	1.50606	0.591736
protein synthesis	Tetracycline	2	8	LpxD product	0.561935	-0.828961
protein synthesis	Tetracycline	2	8	LpxA product	2.19948	1.13782
protein synthesis	Tetracycline	2	8	Lipid X	0.940437	-0.0870628
protein synthesis	Tetracycline	2	4	LpxC product	1.36059	0.445291
protein synthesis	Tetracycline	2	4	LpxD product	0.495546	-1.01
protein synthesis	Tetracycline	2	4	LpxA product	1.98326	0.988599
protein synthesis	Tetracycline	2	4	Lipid X	0.912009	-0.131299
protein synthesis	Tetracycline	2	2	LpxC product	1.71425	0.778421
protein synthesis	Tetracycline	2	2	LpxD product	0.5556	-0.845288
protein synthesis	Tetracycline	2	2	LpxA product	2.344	1.22959
protein synthesis	Tetracycline	2	2	Lipid X	0.715516	-0.48093
protein synthesis	Tetracycline	2	1	LpxC product	1.10919	0.150812
protein synthesis	Tetracycline	2	1	LpxD product	0.519417	-0.942261
protein synthesis	Tetracycline	2	1	LpxA product	2.33068	1.22137
protein synthesis	Tetracycline	2	1	Lipid X	0.72231	-0.467314
protein synthesis	Tetracycline	2	0.5	LpxC product	1.18306	0.243743
protein synthesis	Tetracycline	2	0.5	LpxD product	0.545676	-0.871242
protein synthesis	Tetracycline	2	0.5	LpxA product	1.93985	0.956691
protein synthesis	Tetracycline	2	0.5	Lipid X	0.91834	-0.12133
protein synthesis	Tetracycline	2	0.25	LpxC product	1.03889	0.0564276
protein synthesis	Tetracycline	2	0.25	LpxD product	0.53771	-0.89242
protein synthesis	Tetracycline	2	0.25	LpxA product	1.23378	0.304257
protein synthesis	Tetracycline	2	0.25	Lipid X	0.626492	-0.672331
protein synthesis	Tetracycline	2	0.125	LpxC product	1.24496	0.317258
protein synthesis	Tetracycline	2	0.125	LpxD product	0.936437	-0.0932059
protein synthesis	Tetracycline	2	0.125	LpxA product	1.19442	0.257516
protein synthesis	Tetracycline	2	0.125	Lipid X	0.926475	-0.108619
protein synthesis	Tetracycline	2	0.0625	LpxC product	1.57454	0.655851
protein synthesis	Tetracycline	2	0.0625	LpxD product	1.26318	0.338204
protein synthesis	Tetracycline	2	0.0625	LpxA product	1.03439	0.0501681
protein synthesis	Tetracycline	2	0.0625	Lipid X	1.13104	0.178925
FA synthesis	Triclosan	2	8	LpxC product	0.238751	-2.06039
FA synthesis	Triclosan	2	8	LpxD product	0.126469	-2.97178
FA synthesis	Triclosan	2	8	LpxA product	0.396607	-1.33058
FA synthesis	Triclosan	2	8	Lipid X	0.136875	-2.85857
FA synthesis	Triclosan	2	4	LpxC product	0.303328	-1.7163
FA synthesis	Triclosan	2	4	LpxD product	0.13041	-2.92785
FA synthesis	Triclosan	2	4	LpxA product	0.473699	-1.07492
FA synthesis	Triclosan	2	4	Lipid X	0.223478	-2.15535
FA synthesis	Triclosan	2	2	LpxC product	0.336066	-1.5689
FA synthesis	Triclosan	2	2	LpxD product	0.169845	-2.54924
FA synthesis	Triclosan	2	2	LpxA product	0.435105	-1.19725
FA synthesis	Triclosan	2	2	Lipid X	0.384944	-1.37354
FA synthesis	Triclosan	2	1	LpxC product	0.572785	-0.801417
FA synthesis	Triclosan	2	1	LpxD product	0.423802	-1.23514
FA synthesis	Triclosan	2	1	LpxA product	0.570392	-0.807448
FA synthesis	Triclosan	2	1	Lipid X	0.352295	-1.50105
FA synthesis	Triclosan	2	0.5	LpxC product	0.67723	-0.560153
FA synthesis	Triclosan	2	0.5	LpxD product	1.31797	0.39941
FA synthesis	Triclosan	2	0.5	LpxA product	0.503364	-0.987462
FA synthesis	Triclosan	2	0.5	Lipid X	0.911135	-0.132681
FA synthesis	Triclosan	2	0.25	LpxC product	0.86808	-0.202439
FA synthesis	Triclosan	2	0.25	LpxD product	0.954087	-0.0662967
FA synthesis	Triclosan	2	0.25	LpxA product	0.878967	-0.184478
FA synthesis	Triclosan	2	0.25	Lipid X	0.843591	-0.243676
FA synthesis	Triclosan	2	0.125	LpxC product	0.911596	-0.131952
FA synthesis	Triclosan	2	0.125	LpxD product	0.896842	-0.155467
FA synthesis	Triclosan	2	0.125	LpxA product	0.900044	-0.150331
FA synthesis	Triclosan	2	0.125	Lipid X	0.81606	-0.291486
FA synthesis	Triclosan	2	0.0625	LpxC product	1.04187	0.060555
FA synthesis	Triclosan	2	0.0625	LpxD product	1.00162	0.00376965
FA synthesis	Triclosan	2	0.0625	LpxA product	1.07472	0.105307
FA synthesis	Triclosan	2	0.0625	Lipid X	1.01045	0.0164208
Folic acid synthesis	Trimethoprim	2	8	LpxC product	0.597347	-0.740945
Folic acid synthesis	Trimethoprim	2	8	LpxD product	0.55162	-0.855639
Folic acid synthesis	Trimethoprim	2	8	LpxA product	1.59192	0.671674
Folic acid synthesis	Trimethoprim	2	8	Lipid X	0.604475	-0.72386
Folic acid synthesis	Trimethoprim	2	4	LpxC product	0.546025	-0.870321
Folic acid synthesis	Trimethoprim	2	4	LpxD product	0.499968	-0.997209
Folic acid synthesis	Trimethoprim	2	4	LpxA product	1.25472	0.328519
Folic acid synthesis	Trimethoprim	2	4	Lipid X	0.650529	-0.618099
Folic acid synthesis	Trimethoprim	2	2	LpxC product	0.729046	-0.453942
Folic acid synthesis	Trimethoprim	2	2	LpxD product	0.654481	-0.609375
Folic acid synthesis	Trimethoprim	2	2	LpxA product	1.42819	0.515196
Folic acid synthesis	Trimethoprim	2	2	Lipid X	0.556021	-0.844196
Folic acid synthesis	Trimethoprim	2	1	LpxC product	0.806411	-0.308625
Folic acid synthesis	Trimethoprim	2	1	LpxD product	0.695026	-0.522787
Folic acid synthesis	Trimethoprim	2	1	LpxA product	1.3147	0.395829
Folic acid synthesis	Trimethoprim	2	1	Lipid X	0.62072	-0.685664
Folic acid synthesis	Trimethoprim	2	0.5	LpxC product	0.852514	-0.228514
Folic acid synthesis	Trimethoprim	2	0.5	LpxD product	0.823347	-0.278676
Folic acid synthesis	Trimethoprim	2	0.5	LpxA product	1.59833	0.677467
Folic acid synthesis	Trimethoprim	2	0.5	Lipid X	0.698151	-0.516324
Folic acid synthesis	Trimethoprim	2	0.25	LpxC product	0.822589	-0.280003
Folic acid synthesis	Trimethoprim	2	0.25	LpxD product	0.805787	-0.309741
Folic acid synthesis	Trimethoprim	2	0.25	LpxA product	1.43323	0.520279
Folic acid synthesis	Trimethoprim	2	0.25	Lipid X	0.97918	-0.0288817
Folic acid synthesis	Trimethoprim	2	0.125	LpxC product	0.917116	-0.123251
Folic acid synthesis	Trimethoprim	2	0.125	LpxD product	0.756908	-0.399905
Folic acid synthesis	Trimethoprim	2	0.125	LpxA product	1.30522	0.385394
Folic acid synthesis	Trimethoprim	2	0.125	Lipid X	0.666374	-0.583432
Folic acid synthesis	Trimethoprim	2	0.0625	LpxC product	1.04078	0.0590455
Folic acid synthesis	Trimethoprim	2	0.0625	LpxD product	0.905984	-0.140851
Folic acid synthesis	Trimethoprim	2	0.0625	LpxA product	1.22189	0.290291
Folic acid synthesis	Trimethoprim	2	0.0625	Lipid X	1.01658	0.0251435
LpxCi	CHIR090	8	8	LpxC product	0.587771	-0.764222
LpxCi	CHIR090	8	8	LpxD product	0.34198	-1.5438
LpxCi	CHIR090	8	8	LpxA product	7.10201	2.82843
LpxCi	CHIR090	8	8	Lipid X	0.920949	-0.117241
LpxHi	ChemDiv C324-2728	8	8	LpxC product	2.13694	1.09622
LpxHi	ChemDiv C324-2728	8	8	LpxD product	131.806	7.04228
LpxHi	ChemDiv C324-2728	8	8	LpxA product	0.750916	-0.411356
LpxHi	ChemDiv C324-2728	8	8	Lipid X	41.5729	5.37761
LpxDi	ChemDiv 6359-0284	8	8	LpxC product	61.7489	5.94836
LpxDi	ChemDiv 6359-0284	8	8	LpxD product	1.60861	0.686715
LpxDi	ChemDiv 6359-0284	8	8	LpxA product	1.88589	0.916013
LpxDi	ChemDiv 6359-0284	8	8	Lipid X	4.0788	2.0285
